# Supplementary material for: Bis[2-bromo-4-(2-hy­droxy­eth­yl)phenol] monohydrate
Source: Acta Crystallogr Sect E Struct Rep Online. 2011 Apr 13;67(Pt 5):o1109. doi: 10.1107/S160053681101066X (PMC3089086; doi:10.1107/S160053681101066X)
Supplement: Supplementary file 1 [file e-67-o1109-sup1.cif]

##############################################################################
#                                                                            #
# This CIF contains the data in a paper accepted for publication in          #
# Acta Crystallographica Section E. It conforms to the requirements of       #
# Notes for Authors for Acta Crystallographica Section E, and has been       #
# peer reviewed under the auspices of the IUCr Commission on Journals.       #
#                                                                            #
# Full details of the Crystallographic Information File format               #
# are given in the paper "The Crystallographic Information File (CIF):       #
# a New Standard Archive File for Crystallography" by S. R. Hall, F. H.      #
# Allen and I. D. Brown [Acta Cryst. (1991), A47, 655-685].                  #
#                                                                            #
# The current version of the core CIF dictionary is obtainable from          #
# ftp://ftp.iucr.org/pub/cif_core.dic.                                       #
#                                                                            #
# Software is freely available for graphical display of the structure(s)     #
# in this CIF. For information consult the CIF software page                 #
# http://www.iucr.org/resources/cif/software.                                #
#                                                                            #
# This file may be used for bona fide research purposes within the           #
# scientific community so long as proper attribution is given to the journal # 
# article from which it was obtained.                                        #
#                                                                            #
##############################################################################
data_global
_audit_creation_method     'from SHELXL97 CIF and IUCr SHELXL97-template'
_journal_date_recd_electronic     2011-02-17
_journal_date_accepted     2011-03-22
_journal_name_full     'Acta Crystallographica, Section E'
_journal_year     2011
_journal_volume     67
_journal_issue      5
_journal_page_first     o1109
_journal_page_last     o1109
_journal_paper_category     QO
_journal_coeditor_code     PV2391
_publ_contact_author_name     ' Yang, Wen-ge'
_publ_contact_author_address
;
College of Life Science and Pharmaceutical Engineering
Nanjing University of Technology
Xinmofan Road No.5 Nanjing
Nanjing 210009
People's Republic of China
;
_publ_contact_author_email     chemywg@126.com
_publ_contact_author_fax     '86 25  58139393'
_publ_contact_author_phone     '86 25  58139393'
_publ_section_title
;
Bis[2-bromo-4-(2-hydroxyethyl)phenol] monohydrate
;
loop_
    _publ_author_name
    _publ_author_address
    'Jing Zhu'
;
State Key Laboratory of Materials-Oriented Chemical Engineering,
School of Pharmaceutical Sciences,
Nanjing University of Technology,
Xinmofan Road No. 5
Nanjing 210009
People's Republic of China
;
    'Wen-ge Yang'
;
State Key Laboratory of Materials-Oriented Chemical Engineering,
School of Pharmaceutical Sciences,
Nanjing University of Technology,
Xinmofan Road No. 5
Nanjing 210009
People's Republic of China
;
    'Lu-lu Wang'
;
State Key Laboratory of Materials-Oriented Chemical Engineering,
School of Pharmaceutical Sciences,
Nanjing University of Technology,
Xinmofan Road No. 5
Nanjing 210009
People's Republic of China
;
    'Kai Wang'
;
State Key Laboratory of Materials-Oriented Chemical Engineering,
School of Pharmaceutical Sciences,
Nanjing University of Technology,
Xinmofan Road No. 5
Nanjing 210009
People's Republic of China
;
    'Yong-hong Hu'
;
State Key Laboratory of Materials-Oriented Chemical Engineering,
College of Life Science and Pharmaceutical Engineering,
Nanjing University of Technology,
Xinmofan Road No. 5
Nanjing 210009
People's Republic of China
;
data_I
_audit_creation_method     SHELXL-97
_chemical_name_systematic
;
Bis[2-bromo-4-(2-hydroxyethyl)phenol] monohydrate
;
_chemical_name_common     ?
_chemical_formula_moiety     '2(C8 H9 Br O2), H2 O'
_chemical_formula_sum     'C16 H20 Br2 O5'
_chemical_formula_iupac     '2C8 H9 Br O2, H2 O'
_chemical_formula_weight     452.14
_chemical_melting_point     ?
_symmetry_cell_setting     monoclinic
_symmetry_space_group_name_H-M     'C c'
_symmetry_space_group_name_Hall     'C -2yc'
loop_
    _symmetry_equiv_pos_as_xyz
    'x, y, z'
    'x, -y, z+1/2'
    'x+1/2, y+1/2, z'
    'x+1/2, -y+1/2, z+1/2'
_cell_length_a     5.9790(12)
_cell_length_b     18.396(4)
_cell_length_c     16.801(3)
_cell_angle_alpha     90.00
_cell_angle_beta     98.83(3)
_cell_angle_gamma     90.00
_cell_volume     1826.0(6)
_cell_formula_units_Z     4
_cell_measurement_reflns_used     25
_cell_measurement_theta_min     9
_cell_measurement_theta_max     13
_cell_measurement_temperature     293(2)
_exptl_crystal_description     block
_exptl_crystal_colour     colorless
_exptl_crystal_size_max     0.20
_exptl_crystal_size_mid     0.10
_exptl_crystal_size_min     0.10
_exptl_crystal_density_diffrn     1.645
_exptl_crystal_density_meas     ?
_exptl_crystal_density_method     'not measured'
_exptl_crystal_F_000     904
_exptl_absorpt_coefficient_mu     4.460
_exptl_absorpt_correction_type     psi-scan
_exptl_absorpt_process_details     '(\y-scans; North <i>et al.</i>, 1968)'
_exptl_absorpt_correction_T_min     0.4691
_exptl_absorpt_correction_T_max     0.6640
_exptl_special_details
;
;
_diffrn_ambient_temperature     293(2)
_diffrn_radiation_type     MoK\a
_diffrn_radiation_wavelength     0.71073
_diffrn_radiation_source     'fine-focus sealed tube'
_diffrn_radiation_monochromator     graphite
_diffrn_measurement_device_type     'Enraf--Nonius CAD-4'
_diffrn_measurement_method     \w/2\q
_diffrn_detector_area_resol_mean     ?
_diffrn_reflns_number     3585
_diffrn_reflns_av_R_equivalents     0.0447
_diffrn_reflns_av_sigmaI/netI     0.0600
_diffrn_reflns_theta_min     2.21
_diffrn_reflns_theta_max     25.28
_diffrn_reflns_theta_full     25.28
_diffrn_measured_fraction_theta_max     0.998
_diffrn_measured_fraction_theta_full     0.998
_diffrn_reflns_limit_h_min     0
_diffrn_reflns_limit_h_max     7
_diffrn_reflns_limit_k_min     -22
_diffrn_reflns_limit_k_max     22
_diffrn_reflns_limit_l_min     -20
_diffrn_reflns_limit_l_max     19
_diffrn_standards_number     3
_diffrn_standards_interval_count     200
_diffrn_standards_interval_time     2
_diffrn_standards_decay_%     1
_refine_special_details
;
Refinement of <i>F</i>^2^ against ALL reflections. The weighted <i>R</i>-factor
<i>wR</i> and goodness of fit <i>S</i> are based on <i>F</i>^2^, conventional
<i>R</i>-factors <i>R</i> are based on <i>F</i>, with <i>F</i> set to zero for
negative <i>F</i>^2^. The threshold expression of <i>F</i>^2^ >
\s(<i>F</i>^2^) is used only for calculating <i>R</i>-factors(gt) <i>etc</i>.
and is not relevant to the choice of reflections for refinement.
<i>R</i>-factors based on <i>F</i>^2^ are statistically about twice as large
as those based on <i>F</i>, and <i>R</i>- factors based on ALL data will be
even larger.
;
_reflns_number_total     1827
_reflns_number_gt     1302
_reflns_threshold_expression     'I>2\s(I)'
_refine_ls_structure_factor_coef     Fsqd
_refine_ls_matrix_type     full
_refine_ls_R_factor_all     0.0770
_refine_ls_R_factor_gt     0.0446
_refine_ls_wR_factor_gt     0.0881
_refine_ls_wR_factor_ref     0.0954
_refine_ls_goodness_of_fit_ref     1.005
_refine_ls_restrained_S_all     1.004
_refine_ls_number_reflns     1827
_refine_ls_number_parameters     208
_refine_ls_number_restraints     2
_refine_ls_hydrogen_treatment     constr
_refine_ls_weighting_scheme     calc
_refine_ls_weighting_details
                 'calc w=1/[\s^2^(Fo^2^)+(0.0500P)^2^] where P=(Fo^2^+2Fc^2^)/3'
_atom_sites_solution_hydrogens     geom
_atom_sites_solution_primary     direct
_atom_sites_solution_secondary     difmap
_refine_ls_shift/su_max     0.000
_refine_ls_shift/su_mean     0.000
_refine_diff_density_max     0.322
_refine_diff_density_min     -0.449
_refine_ls_extinction_method     none
_refine_ls_extinction_coef     ?
_refine_ls_abs_structure_details     'Flack (1983), 746 Friedel pairs'
_refine_ls_abs_structure_Flack     0.00(2)
loop_
    _atom_type_symbol
    _atom_type_description
    _atom_type_scat_dispersion_real
    _atom_type_scat_dispersion_imag
    _atom_type_scat_source
    'C' 'C' 0.0033 0.0016
                         'International Tables Vol C Tables 4.2.6.8 and 6.1.1.4'
    'H' 'H' 0.0000 0.0000
                         'International Tables Vol C Tables 4.2.6.8 and 6.1.1.4'
    'O' 'O' 0.0106 0.0060
                         'International Tables Vol C Tables 4.2.6.8 and 6.1.1.4'
    'Br' 'Br' -0.2901 2.4595
                         'International Tables Vol C Tables 4.2.6.8 and 6.1.1.4'
_computing_data_collection     'CAD-4 EXPRESS (Enraf--Nonius, 1989)'
_computing_cell_refinement     'CAD-4 EXPRESS (Enraf--Nonius, 1989)'
_computing_data_reduction     'XCAD4 (Harms & Wocadlo, 1995)'
_computing_structure_solution     'SHELXS97 (Sheldrick, 2008)'
_computing_structure_refinement     'SHELXL97 (Sheldrick, 2008)'
_computing_molecular_graphics     'SHELXTL (Sheldrick, 2008)'
_computing_publication_material     'PLATON (Spek, 2009)'
loop_
    _atom_site_type_symbol
    _atom_site_label
    _atom_site_fract_x
    _atom_site_fract_y
    _atom_site_fract_z
    _atom_site_U_iso_or_equiv
    _atom_site_adp_type
    _atom_site_calc_flag
    _atom_site_refinement_flags
    _atom_site_occupancy
    _atom_site_symmetry_multiplicity
    _atom_site_disorder_assembly
    _atom_site_disorder_group
    Br Br2 0.98869(14) 0.25839(6) 0.74826(7) 0.0700(4) Uani d . 1 1 . .
    O O3 0.7384(12) 0.5738(3) 0.6248(4) 0.0621(18) Uani d . 1 1 . .
    H H3A 0.8398 0.5653 0.5983 0.093 Uiso calc R 1 1 . .
    O O4 0.5409(11) 0.2412(3) 0.6368(4) 0.0566(17) Uani d . 1 1 . .
    H H4B 0.6442 0.2103 0.6523 0.068 Uiso d R 1 1 . .
    C C9 0.827(2) 0.5705(6) 0.7086(6) 0.060(3) Uani d . 1 1 . .
    H H9A 0.8513 0.6194 0.7299 0.072 Uiso calc R 1 1 . .
    H H9B 0.9718 0.5455 0.7161 0.072 Uiso calc R 1 1 . .
    C C10 0.6614(18) 0.5301(5) 0.7535(6) 0.061(3) Uani d . 1 1 . .
    H H10A 0.7193 0.5299 0.8107 0.073 Uiso calc R 1 1 . .
    H H10B 0.5173 0.5554 0.7458 0.073 Uiso calc R 1 1 . .
    C C11 0.6262(19) 0.4526(5) 0.7238(6) 0.053(3) Uani d . 1 1 . .
    C C12 0.4362(16) 0.4334(5) 0.6716(5) 0.048(2) Uani d . 1 1 . .
    H H12A 0.3248 0.4680 0.6560 0.058 Uiso calc R 1 1 . .
    C C13 0.4082(16) 0.3643(5) 0.6423(5) 0.051(2) Uani d . 1 1 . .
    H H13A 0.2781 0.3530 0.6066 0.062 Uiso calc R 1 1 . .
    C C14 0.5678(14) 0.3105(5) 0.6643(5) 0.044(2) Uani d . 1 1 . .
    C C15 0.7609(14) 0.3305(5) 0.7164(5) 0.042(2) Uani d . 1 1 . .
    C C16 0.7941(16) 0.3996(5) 0.7461(6) 0.052(2) Uani d . 1 1 . .
    H H16A 0.9260 0.4113 0.7807 0.062 Uiso calc R 1 1 . .
    O OW 0.3419(11) 0.6470(4) 0.5757(5) 0.074(2) Uani d . 1 1 . .
    H HWA 0.2649 0.6129 0.5450 0.089 Uiso d R 1 1 . .
    H HWB 0.3857 0.6750 0.5383 0.089 Uiso d R 1 1 . .
    Br Br1 0.34194(14) 0.53555(5) 0.40416(7) 0.0640(3) Uani d . 1 1 . .
    O O1 0.1966(11) 0.2167(3) 0.5222(4) 0.064(2) Uani d . 1 1 . .
    H H1A 0.3182 0.2261 0.5501 0.096 Uiso calc R 1 1 . .
    C C1 0.2190(18) 0.2218(6) 0.4413(6) 0.054(3) Uani d . 1 1 . .
    H H1B 0.2241 0.1734 0.4187 0.065 Uiso calc R 1 1 . .
    H H1C 0.3597 0.2463 0.4361 0.065 Uiso calc R 1 1 . .
    O O2 -0.0093(10) 0.5504(3) 0.5150(4) 0.0542(17) Uani d . 1 1 . .
    H H2A 0.0843 0.5814 0.5021 0.065 Uiso d R 1 1 . .
    C C2 0.0224(18) 0.2636(5) 0.3950(6) 0.058(3) Uani d . 1 1 . .
    H H2B 0.0376 0.2644 0.3383 0.069 Uiso calc R 1 1 . .
    H H2C -0.1178 0.2388 0.4002 0.069 Uiso calc R 1 1 . .
    C C3 0.0112(17) 0.3401(5) 0.4246(5) 0.049(2) Uani d . 1 1 . .
    C C4 0.1511(15) 0.3940(5) 0.4051(5) 0.044(2) Uani d . 1 1 . .
    H H4A 0.2537 0.3834 0.3703 0.053 Uiso calc R 1 1 . .
    C C5 0.1449(15) 0.4620(5) 0.4346(5) 0.045(2) Uani d . 1 1 . .
    C C6 -0.0025(16) 0.4810(5) 0.4867(5) 0.044(2) Uani d . 1 1 . .
    C C7 -0.1492(16) 0.4280(5) 0.5058(5) 0.051(2) Uani d . 1 1 . .
    H H7A -0.2543 0.4396 0.5393 0.061 Uiso calc R 1 1 . .
    C C8 -0.1427(15) 0.3594(5) 0.4767(6) 0.050(2) Uani d . 1 1 . .
    H H8A -0.2415 0.3246 0.4914 0.060 Uiso calc R 1 1 . .
loop_
    _atom_site_aniso_label
    _atom_site_aniso_U_11
    _atom_site_aniso_U_22
    _atom_site_aniso_U_33
    _atom_site_aniso_U_12
    _atom_site_aniso_U_13
    _atom_site_aniso_U_23
    Br2 0.0482(5) 0.0791(8) 0.0764(7) 0.0122(6) -0.0106(5) 0.0016(7)
    O3 0.073(5) 0.066(4) 0.054(4) 0.009(4) 0.032(4) 0.004(3)
    O4 0.045(4) 0.050(4) 0.072(4) 0.009(4) -0.002(3) -0.008(4)
    C9 0.070(7) 0.047(6) 0.066(7) -0.003(5) 0.018(6) -0.007(5)
    C10 0.064(7) 0.064(7) 0.058(6) -0.005(6) 0.019(5) -0.007(5)
    C11 0.065(7) 0.058(6) 0.039(6) -0.006(6) 0.017(5) 0.010(5)
    C12 0.038(5) 0.060(6) 0.046(5) 0.001(5) 0.002(4) -0.004(5)
    C13 0.033(5) 0.062(7) 0.057(6) 0.002(5) 0.001(4) -0.008(5)
    C14 0.035(5) 0.056(6) 0.040(5) -0.008(4) 0.001(4) 0.000(4)
    C15 0.032(5) 0.051(6) 0.043(5) 0.002(4) 0.004(4) 0.009(4)
    C16 0.043(6) 0.066(7) 0.046(6) -0.009(5) 0.005(4) -0.001(5)
    OW 0.059(5) 0.071(4) 0.095(5) -0.010(4) 0.020(4) -0.024(4)
    Br1 0.0591(6) 0.0682(6) 0.0715(7) -0.0019(6) 0.0322(5) 0.0040(6)
    O1 0.054(4) 0.067(4) 0.062(4) -0.012(4) -0.020(4) 0.005(3)
    C1 0.054(7) 0.049(6) 0.058(7) 0.015(5) 0.004(5) 0.003(5)
    O2 0.043(4) 0.050(4) 0.074(4) -0.005(3) 0.022(3) -0.002(3)
    C2 0.059(7) 0.069(7) 0.045(6) 0.007(6) 0.006(5) -0.009(5)
    C3 0.051(6) 0.048(6) 0.044(6) 0.005(5) -0.008(5) -0.001(5)
    C4 0.041(5) 0.053(6) 0.039(5) -0.001(5) 0.005(4) -0.001(5)
    C5 0.044(5) 0.051(5) 0.042(5) -0.004(4) 0.009(4) 0.006(5)
    C6 0.039(5) 0.051(7) 0.042(5) 0.003(5) 0.009(4) -0.002(5)
    C7 0.038(5) 0.067(7) 0.050(5) 0.012(5) 0.013(4) 0.003(5)
    C8 0.037(5) 0.053(6) 0.059(6) 0.001(5) 0.007(5) 0.001(5)
_geom_special_details
;
All e.s.d.'s (except the e.s.d. in the dihedral angle between two l.s. planes)
are estimated using the full covariance matrix. The cell e.s.d.'s are taken
into account individually in the estimation of e.s.d.'s in distances, angles
and torsion angles; correlations between e.s.d.'s in cell parameters are only
used when they are defined by crystal symmetry. An approximate (isotropic)
treatment of cell e.s.d.'s is used for estimating e.s.d.'s involving l.s.
planes.
;
loop_
    _geom_bond_atom_site_label_1
    _geom_bond_atom_site_label_2
    _geom_bond_site_symmetry_2
    _geom_bond_distance
    _geom_bond_publ_flag
    Br2 C15 . 1.918(8) ?
    O3 C9 . 1.428(11) ?
    O3 H3A . 0.8200 ?
    O4 C14 . 1.357(11) ?
    O4 H4B . 0.8500 ?
    C9 C10 . 1.529(14) ?
    C9 H9A . 0.9700 ?
    C9 H9B . 0.9700 ?
    C10 C11 . 1.515(13) ?
    C10 H10A . 0.9700 ?
    C10 H10B . 0.9700 ?
    C11 C12 . 1.370(14) ?
    C11 C16 . 1.409(14) ?
    C12 C13 . 1.364(12) ?
    C12 H12A . 0.9300 ?
    C13 C14 . 1.385(12) ?
    C13 H13A . 0.9300 ?
    C14 C15 . 1.388(11) ?
    C15 C16 . 1.368(12) ?
    C16 H16A . 0.9300 ?
    OW HWA . 0.8938 ?
    OW HWB . 0.8827 ?
    Br1 C5 . 1.915(9) ?
    O1 C1 . 1.391(12) ?
    O1 H1A . 0.8200 ?
    C1 C2 . 1.515(14) ?
    C1 H1B . 0.9700 ?
    C1 H1C . 0.9700 ?
    O2 C6 . 1.365(10) ?
    O2 H2A . 0.8500 ?
    C2 C3 . 1.497(12) ?
    C2 H2B . 0.9700 ?
    C2 H2C . 0.9700 ?
    C3 C4 . 1.370(12) ?
    C3 C8 . 1.410(13) ?
    C4 C5 . 1.348(11) ?
    C4 H4A . 0.9300 ?
    C5 C6 . 1.380(12) ?
    C6 C7 . 1.382(12) ?
    C7 C8 . 1.355(12) ?
    C7 H7A . 0.9300 ?
    C8 H8A . 0.9300 ?
loop_
    _geom_angle_atom_site_label_1
    _geom_angle_atom_site_label_2
    _geom_angle_atom_site_label_3
    _geom_angle_site_symmetry_1
    _geom_angle_site_symmetry_3
    _geom_angle
    _geom_angle_publ_flag
    C9 O3 H3A . . 109.5 ?
    C14 O4 H4B . . 118.7 ?
    O3 C9 C10 . . 109.7(8) ?
    O3 C9 H9A . . 109.7 ?
    C10 C9 H9A . . 109.7 ?
    O3 C9 H9B . . 109.7 ?
    C10 C9 H9B . . 109.7 ?
    H9A C9 H9B . . 108.2 ?
    C11 C10 C9 . . 111.3(8) ?
    C11 C10 H10A . . 109.4 ?
    C9 C10 H10A . . 109.4 ?
    C11 C10 H10B . . 109.4 ?
    C9 C10 H10B . . 109.4 ?
    H10A C10 H10B . . 108.0 ?
    C12 C11 C16 . . 118.6(9) ?
    C12 C11 C10 . . 120.8(10) ?
    C16 C11 C10 . . 120.5(10) ?
    C13 C12 C11 . . 121.0(10) ?
    C13 C12 H12A . . 119.5 ?
    C11 C12 H12A . . 119.5 ?
    C12 C13 C14 . . 121.9(9) ?
    C12 C13 H13A . . 119.1 ?
    C14 C13 H13A . . 119.1 ?
    O4 C14 C13 . . 122.7(8) ?
    O4 C14 C15 . . 120.5(8) ?
    C13 C14 C15 . . 116.8(9) ?
    C16 C15 C14 . . 122.5(8) ?
    C16 C15 Br2 . . 118.9(7) ?
    C14 C15 Br2 . . 118.6(7) ?
    C15 C16 C11 . . 119.2(9) ?
    C15 C16 H16A . . 120.4 ?
    C11 C16 H16A . . 120.4 ?
    HWA OW HWB . . 100.5 ?
    C1 O1 H1A . . 109.5 ?
    O1 C1 C2 . . 110.7(8) ?
    O1 C1 H1B . . 109.5 ?
    C2 C1 H1B . . 109.5 ?
    O1 C1 H1C . . 109.5 ?
    C2 C1 H1C . . 109.5 ?
    H1B C1 H1C . . 108.1 ?
    C6 O2 H2A . . 118.8 ?
    C3 C2 C1 . . 112.2(8) ?
    C3 C2 H2B . . 109.2 ?
    C1 C2 H2B . . 109.2 ?
    C3 C2 H2C . . 109.2 ?
    C1 C2 H2C . . 109.2 ?
    H2B C2 H2C . . 107.9 ?
    C4 C3 C8 . . 116.5(8) ?
    C4 C3 C2 . . 122.7(9) ?
    C8 C3 C2 . . 120.7(9) ?
    C5 C4 C3 . . 122.1(9) ?
    C5 C4 H4A . . 119.0 ?
    C3 C4 H4A . . 119.0 ?
    C4 C5 C6 . . 121.8(8) ?
    C4 C5 Br1 . . 120.2(6) ?
    C6 C5 Br1 . . 118.0(7) ?
    O2 C6 C5 . . 121.0(8) ?
    O2 C6 C7 . . 121.7(8) ?
    C5 C6 C7 . . 117.2(8) ?
    C8 C7 C6 . . 121.3(9) ?
    C8 C7 H7A . . 119.4 ?
    C6 C7 H7A . . 119.4 ?
    C7 C8 C3 . . 121.1(9) ?
    C7 C8 H8A . . 119.5 ?
    C3 C8 H8A . . 119.5 ?
loop_
    _geom_torsion_atom_site_label_1
    _geom_torsion_atom_site_label_2
    _geom_torsion_atom_site_label_3
    _geom_torsion_atom_site_label_4
    _geom_torsion_site_symmetry_1
    _geom_torsion_site_symmetry_2
    _geom_torsion_site_symmetry_3
    _geom_torsion_site_symmetry_4
    _geom_torsion
    _geom_torsion_publ_flag
    O3 C9 C10 C11 . . . . 61.5(11) ?
    C9 C10 C11 C12 . . . . -101.5(11) ?
    C9 C10 C11 C16 . . . . 75.1(12) ?
    C16 C11 C12 C13 . . . . 0.7(14) ?
    C10 C11 C12 C13 . . . . 177.4(9) ?
    C11 C12 C13 C14 . . . . 0.6(15) ?
    C12 C13 C14 O4 . . . . 178.9(9) ?
    C12 C13 C14 C15 . . . . -1.3(13) ?
    O4 C14 C15 C16 . . . . -179.4(8) ?
    C13 C14 C15 C16 . . . . 0.8(13) ?
    O4 C14 C15 Br2 . . . . 0.2(11) ?
    C13 C14 C15 Br2 . . . . -179.6(6) ?
    C14 C15 C16 C11 . . . . 0.5(14) ?
    Br2 C15 C16 C11 . . . . -179.2(7) ?
    C12 C11 C16 C15 . . . . -1.2(14) ?
    C10 C11 C16 C15 . . . . -177.9(8) ?
    O1 C1 C2 C3 . . . . 61.7(11) ?
    C1 C2 C3 C4 . . . . 77.6(11) ?
    C1 C2 C3 C8 . . . . -100.6(11) ?
    C8 C3 C4 C5 . . . . 0.8(14) ?
    C2 C3 C4 C5 . . . . -177.4(8) ?
    C3 C4 C5 C6 . . . . 0.3(14) ?
    C3 C4 C5 Br1 . . . . -179.2(7) ?
    C4 C5 C6 O2 . . . . -178.8(8) ?
    Br1 C5 C6 O2 . . . . 0.7(12) ?
    C4 C5 C6 C7 . . . . -1.8(13) ?
    Br1 C5 C6 C7 . . . . 177.7(7) ?
    O2 C6 C7 C8 . . . . 179.3(8) ?
    C5 C6 C7 C8 . . . . 2.3(14) ?
    C6 C7 C8 C3 . . . . -1.2(14) ?
    C4 C3 C8 C7 . . . . -0.3(14) ?
    C2 C3 C8 C7 . . . . 177.9(9) ?
loop_
    _geom_hbond_atom_site_label_D
    _geom_hbond_atom_site_label_H
    _geom_hbond_atom_site_label_A
    _geom_hbond_site_symmetry_A
    _geom_hbond_distance_DH
    _geom_hbond_distance_HA
    _geom_hbond_distance_DA
    _geom_hbond_angle_DHA
    _geom_hbond_publ_flag
    OW HWA Br1 . 0.89 2.86 3.537(8) 134 yes
    OW HWA O2 . 0.89 2.00 2.820(10) 151 yes
    O1 H1A O4 . 0.82 1.84 2.633(9) 163 yes
    OW HWB O1 3_555 0.88 2.07 2.745(10) 133 yes
    O2 H2A Br1 . 0.85 2.56 3.026(6) 115 yes
    O2 H2A OW . 0.85 2.18 2.820(9) 131 yes
    O3 H3A O2 1_655 0.82 1.80 2.592(9) 162 yes
    O4 H4B Br2 . 0.85 2.57 3.039(7) 116 yes
    O4 H4B OW 3_545 0.85 2.21 2.804(10) 127 yes
