# Supplementary material for: Bis[2-bromo-4-(2-hy­droxy­eth­yl)phenol] monohydrate
Source: Acta Crystallogr Sect E Struct Rep Online. 2011 Apr 13;67(Pt 5):o1109. doi: 10.1107/S160053681101066X (PMC3089086; doi:10.1107/S160053681101066X)
Supplement: Supplementary file 2 [file e-67-o1109-Isup2.hkl]

# 
# h,k,l, Fc-squared, Fo-squared, sigma(Fo-squared) and status flag 
# 
data_I
_shelx_title ' X in Cc' 
_shelx_refln_list_code          4 
_shelx_F_calc_maximum      207.25 
_exptl_crystal_F_000       904.00 
_reflns_d_resolution_high  0.8320 
 
loop_ 
 _symmetry_equiv_pos_as_xyz 
 'x, y, z' 
 'x, -y, z+1/2' 
 'x+1/2, y+1/2, z' 
 'x+1/2, -y+1/2, z+1/2' 
 
_cell_length_a     5.9790 
_cell_length_b    18.3960 
_cell_length_c    16.8010 
_cell_angle_alpha  90.000 
_cell_angle_beta   98.830 
_cell_angle_gamma  90.000 
 
_shelx_F_squared_multiplier     1.000 
 
loop_ 
 _refln_index_h 
 _refln_index_k 
 _refln_index_l 
 _refln_F_squared_calc 
 _refln_F_squared_meas 
 _refln_F_squared_sigma 
 _refln_observed_status 
   2   0 -20       52.78       80.91    175.53 o 
   1   1 -20      179.45      105.60    124.85 o 
   1   1 -19       63.44      134.75    138.75 o 
   3   1 -19      126.38      221.28    116.79 o 
   0   2 -19       15.34       63.51    114.47 o 
   2   2 -19       72.73      250.92    113.55 o 
   1   3 -19       99.69      128.51    114.76 o 
   3   3 -19      122.78      237.24    119.44 o 
   0   4 -19       49.40      134.05    116.83 o 
   2   4 -19       98.70       79.48    121.26 o 
   1   5 -19       14.19       57.12    221.53 o 
   0   6 -19       52.69      169.02    156.91 o 
   2   6 -19      143.94        0.00    123.74 o 
   1   7 -19      272.12      329.14    219.27 o 
   0   0 -18      394.26      414.76    158.95 o 
   2   0 -18      720.24      822.07    163.13 o 
   4   0 -18      176.68      190.70    163.28 o 
   1   1 -18      183.64       92.09    107.56 o 
   3   1 -18      398.37      499.47    111.86 o 
   0   2 -18      202.90      330.57    106.82 o 
   2   2 -18      147.31      113.22    106.97 o 
   4   2 -18      204.08      284.83    119.06 o 
   1   3 -18      247.10      264.70    107.32 o 
   3   3 -18      182.42      283.55    140.18 o 
   0   4 -18       92.70        2.25    108.56 o 
   2   4 -18      406.80      537.64    111.43 o 
   1   5 -18       35.93        0.00    106.17 o 
   3   5 -18       92.72        0.00    113.92 o 
   0   6 -18      224.93      542.67    141.45 o 
   2   6 -18       45.88        0.00    193.59 o 
   1   7 -18       85.16       97.66    152.05 o 
   3   7 -18       18.14        4.01    114.99 o 
   0   8 -18      257.68      458.84    176.38 o 
   2   8 -18        2.23        0.00    314.03 o 
   1   9 -18       12.12      123.85    118.35 o 
   1   1 -17      233.87      228.40     99.59 o 
   3   1 -17       23.22      141.54     96.80 o 
   0   2 -17      230.04        0.00    102.22 o 
   2   2 -17       97.97       41.49     98.80 o 
   4   2 -17      143.34      173.40    111.86 o 
   1   3 -17      367.45      307.74    107.80 o 
   3   3 -17      816.19      874.96    114.27 o 
   0   4 -17      304.60      269.70    113.10 o 
   2   4 -17      197.75      245.12    102.37 o 
   4   4 -17      159.59      181.98    114.62 o 
   1   5 -17      273.43      330.59    102.15 o 
   3   5 -17      218.00      237.03    107.20 o 
   0   6 -17      734.42      775.71    113.48 o 
   2   6 -17      261.10      246.95    107.05 o 
   4   6 -17      407.26      359.83    118.22 o 
   1   7 -17      427.81      430.93    107.38 o 
   3   7 -17      640.99      688.70    118.46 o 
   0   8 -17      767.54      761.02    114.05 o 
   2   8 -17       11.63        0.00    109.56 o 
   1   9 -17       84.09      121.65    111.86 o 
   3   9 -17      222.71      262.44    117.17 o 
   0  10 -17       27.91        0.00    130.65 o 
   2  10 -17       64.76        0.00    116.65 o 
   1  11 -17       72.80      117.67    111.78 o 
   0   0 -16       15.18      210.34    120.20 o 
   2   0 -16      962.46     1055.66    137.94 o 
   4   0 -16     1489.23     1492.64    166.44 o 
   1   1 -16      850.23      941.06    160.58 o 
   3   1 -16      476.21      257.37     99.33 o 
   5   1 -16      441.57      442.68    219.53 o 
   0   2 -16      617.66      540.76     94.95 o 
   2   2 -16     1001.22     1001.82    102.23 o 
   4   2 -16      301.19      360.59    104.06 o 
   1   3 -16      389.65      305.32     93.89 o 
   3   3 -16      855.73      909.83    111.71 o 
   5   3 -16      167.60        0.00    323.27 o 
   0   4 -16       96.92      206.59     90.66 o 
   2   4 -16      640.65      584.59    101.89 o 
   4   4 -16      547.87      507.13    111.22 o 
   1   5 -16      216.02      180.06     95.52 o 
   3   5 -16       60.00        0.00     98.31 o 
   0   6 -16      508.40      533.50     98.46 o 
   2   6 -16      303.03      493.99     96.56 o 
   4   6 -16      156.03      202.34    108.59 o 
   1   7 -16      383.93      425.82    101.17 o 
   3   7 -16       48.46      107.99    172.37 o 
   0   8 -16      196.45      102.91    103.17 o 
   2   8 -16      201.58       99.45    190.90 o 
   4   8 -16       73.72       18.27    115.57 o 
   1   9 -16       11.41       46.46     98.72 o 
   3   9 -16      235.82      418.21    107.75 o 
   0  10 -16        2.94        0.00    107.93 o 
   2  10 -16      208.43      239.91    112.06 o 
   1  11 -16      216.30      218.95    113.59 o 
   3  11 -16      136.72      153.23    115.44 o 
   0  12 -16      282.07      341.25    165.08 o 
   2  12 -16      137.78      142.03    115.49 o 
   1  13 -16       97.38      104.05    115.41 o 
   1   1 -15     1254.49     1333.42     96.67 o 
   3   1 -15      164.45      201.47     85.67 o 
   5   1 -15       35.71        0.00    108.87 o 
   0   2 -15       20.53       87.12     78.78 o 
   2   2 -15       41.96      134.03     80.20 o 
   4   2 -15      193.13      330.79     99.20 o 
   1   3 -15      137.17      137.39    196.39 o 
   3   3 -15     1078.35      930.19     96.80 o 
   5   3 -15      140.08      283.22    112.81 o 
   0   4 -15      356.57      468.50     86.86 o 
   2   4 -15      166.92      155.71     86.66 o 
   4   4 -15     1073.73     1014.53    112.37 o 
   1   5 -15     2195.99     2379.67    111.64 o 
   3   5 -15       63.42        0.00    170.98 o 
   5   5 -15      207.37      263.60    199.40 o 
   0   6 -15      218.44      385.94     88.46 o 
   2   6 -15      448.19      491.24     98.39 o 
   4   6 -15     1081.26      959.06    115.67 o 
   1   7 -15      416.81      401.86     88.51 o 
   3   7 -15      582.69      662.04    105.58 o 
   5   7 -15      602.59      692.87    130.07 o 
   0   8 -15      959.82      996.85    104.49 o 
   2   8 -15       60.93       69.60     94.64 o 
   4   8 -15      359.16      238.80    121.51 o 
   1   9 -15     1473.42     1350.04    114.88 o 
   3   9 -15      381.53      509.95    106.39 o 
   0  10 -15      243.50      244.63    104.33 o 
   2  10 -15      298.24      172.41    103.79 o 
   4  10 -15      378.44      369.23    117.66 o 
   1  11 -15       20.13        0.00    115.24 o 
   3  11 -15      108.10      105.44    118.25 o 
   0  12 -15      142.38      232.41    107.71 o 
   2  12 -15      195.99       26.56    174.14 o 
   1  13 -15      109.61       10.73    144.97 o 
   3  13 -15       59.73      226.13    129.65 o 
   0  14 -15       68.63       12.93    116.34 o 
   2  14 -15       36.33      131.71    117.75 o 
   0   0 -14     1125.50     1402.25    125.11 o 
   2   0 -14      300.39      369.54    112.76 o 
   4   0 -14      885.34      947.81    139.65 o 
   1   1 -14      580.69      732.35    108.99 o 
   3   1 -14     1413.48     1362.11     93.68 o 
   5   1 -14      861.56      664.44    120.70 o 
   0   2 -14     1067.61     1120.36     83.94 o 
   2   2 -14     2797.79     2819.58    106.21 o 
   4   2 -14      433.42      366.74     96.96 o 
   1   3 -14      966.82      848.25     94.35 o 
   3   3 -14     1009.68     1100.05     95.24 o 
   5   3 -14      636.90      859.40    374.59 o 
   0   4 -14     1418.53     1424.08     95.62 o 
   2   4 -14      326.63      296.42     80.92 o 
   4   4 -14      474.43      414.29     98.26 o 
   1   5 -14      166.99      119.60     78.34 o 
   3   5 -14      547.28      562.34     90.28 o 
   5   5 -14       13.41        0.00    110.42 o 
   0   6 -14      697.68      861.01     86.70 o 
   2   6 -14     1010.93      919.00    158.54 o 
   4   6 -14      515.20      503.49    100.10 o 
   1   7 -14      167.33      176.22     82.93 o 
   3   7 -14      348.04      345.01    125.57 o 
   5   7 -14        0.80        0.00    113.40 o 
   0   8 -14      419.52      366.20    142.08 o 
   2   8 -14      369.82      316.90     99.22 o 
   4   8 -14       26.56       60.73    161.82 o 
   1   9 -14      584.18      674.40     91.97 o 
   3   9 -14      182.21      144.52     96.90 o 
   0  10 -14       57.01      125.92    117.35 o 
   2  10 -14       12.12        0.00     97.18 o 
   4  10 -14      333.73      462.64    110.85 o 
   1  11 -14      373.51      557.94    140.62 o 
   3  11 -14      176.20      112.21    103.45 o 
   0  12 -14        9.51       13.14    100.25 o 
   2  12 -14     1016.15      797.18    114.83 o 
   4  12 -14      465.70      617.24    128.58 o 
   1  13 -14       94.32      153.67    261.86 o 
   3  13 -14      184.26      212.12    110.39 o 
   0  14 -14      302.90      569.82    109.55 o 
   2  14 -14      149.63       52.38    113.77 o 
   1  15 -14      236.48      301.71    149.91 o 
   1   1 -13     1341.26     1251.94     81.96 o 
   3   1 -13      497.15      580.47     79.67 o 
   5   1 -13      154.59        0.00     99.12 o 
   0   2 -13      501.84      483.63     72.99 o 
   2   2 -13      724.14      705.87     89.15 o 
   4   2 -13      451.38      466.08     89.93 o 
   6   2 -13       50.42        0.00    127.02 o 
   1   3 -13     1554.60     1615.32     87.48 o 
   3   3 -13      359.91      282.06     81.22 o 
   5   3 -13      587.38      691.30    224.06 o 
   0   4 -13     1063.62     1190.88     90.42 o 
   2   4 -13     4080.91     3918.53    121.87 o 
   4   4 -13      465.74      437.82     93.43 o 
   1   5 -13      838.50      837.25     99.92 o 
   3   5 -13     1286.32     1142.69     91.22 o 
   5   5 -13      790.01      721.63    113.49 o 
   0   6 -13     1420.46     1417.73    105.27 o 
   2   6 -13     1895.94     1974.05    136.92 o 
   4   6 -13     1206.51     1118.14    106.37 o 
   1   7 -13     3237.00     3265.19    107.85 o 
   3   7 -13      137.13      135.57     90.42 o 
   5   7 -13      859.55      785.38    118.66 o 
   0   8 -13      106.37       59.61     79.41 o 
   2   8 -13      876.93      854.29     93.34 o 
   4   8 -13      829.84      841.57    132.40 o 
   1   9 -13     1183.74     1154.31    139.06 o 
   3   9 -13     1246.32     1280.37    102.69 o 
   5   9 -13      480.80      507.00    116.22 o 
   0  10 -13       50.03        0.00    140.79 o 
   2  10 -13      170.87      182.46    130.31 o 
   4  10 -13      155.77      300.87    103.47 o 
   1  11 -13      858.37      952.82    237.50 o 
   3  11 -13       31.75       83.48    178.47 o 
   0  12 -13        8.68      129.18    177.62 o 
   2  12 -13      139.81      242.91     98.60 o 
   4  12 -13      283.54      328.28    111.46 o 
   1  13 -13       38.50        0.00    200.38 o 
   3  13 -13      168.91      383.45    104.69 o 
   0  14 -13       49.00       74.66    103.24 o 
   2  14 -13      121.04      201.14    115.26 o 
   1  15 -13        8.52        0.00    109.31 o 
   3  15 -13      123.79      257.64    117.35 o 
   0  16 -13       48.30      213.07    111.74 o 
   2  16 -13       66.33      140.73    119.22 o 
   0   0 -12     9052.53     9129.27    189.58 o 
   2   0 -12     8116.88     8550.07    193.86 o 
   4   0 -12     1914.47     1710.81    134.30 o 
   6   0 -12      751.30      787.50    186.28 o 
   1   1 -12     1353.10     1412.11     75.05 o 
   3   1 -12     1994.59     1962.44     97.51 o 
   5   1 -12      921.40      880.89    104.94 o 
   0   2 -12      379.70      393.83     64.70 o 
   2   2 -12     2641.68     2504.70    137.53 o 
   4   2 -12     2333.21     2121.45    100.53 o 
   6   2 -12      353.50      334.99    223.50 o 
   1   3 -12      979.65      926.32     70.91 o 
   3   3 -12     2538.52     2293.58     98.63 o 
   5   3 -12      330.34      377.57    100.61 o 
   0   4 -12     1926.33     1802.16     84.69 o 
   2   4 -12     1644.44     1479.20    186.62 o 
   4   4 -12      131.51      175.62    144.78 o 
   6   4 -12      206.84      154.12    183.80 o 
   1   5 -12      323.43      367.14     66.49 o 
   3   5 -12      872.75      939.61    132.16 o 
   5   5 -12      107.02      109.36    121.92 o 
   0   6 -12      325.58      286.09     71.59 o 
   2   6 -12       52.95       17.56     96.40 o 
   4   6 -12      197.51      247.46    107.77 o 
   6   6 -12      136.75      381.93    120.50 o 
   1   7 -12      142.83       94.70     71.60 o 
   3   7 -12       28.22        0.00     80.78 o 
   5   7 -12       25.33       82.42    105.99 o 
   0   8 -12      729.59      664.35     82.16 o 
   2   8 -12      465.47      460.94     88.20 o 
   4   8 -12      515.03      471.33     96.13 o 
   1   9 -12      237.34      346.51     80.71 o 
   3   9 -12      104.18       85.87     85.08 o 
   5   9 -12      106.72      142.42    162.57 o 
   0  10 -12      986.81     1087.66     92.49 o 
   2  10 -12     1604.69     1606.75    103.96 o 
   4  10 -12      210.23      384.33     97.66 o 
   1  11 -12      116.09      148.30     84.15 o 
   3  11 -12     1019.43      866.57    106.89 o 
   5  11 -12       90.29       73.70    120.11 o 
   0  12 -12       25.28        0.00     86.44 o 
   2  12 -12      173.74      368.11     92.40 o 
   4  12 -12      576.01      739.13    113.61 o 
   1  13 -12      799.80      850.33    208.55 o 
   3  13 -12      291.60      185.25    108.26 o 
   0  14 -12      896.41     1024.80    112.15 o 
   2  14 -12      202.30      251.59    104.51 o 
   4  14 -12       85.55        8.16    112.30 o 
   1  15 -12       13.18       80.11    101.88 o 
   3  15 -12      425.97      263.65    156.42 o 
   0  16 -12       20.73        0.00    136.00 o 
   2  16 -12       83.66       82.70    113.61 o 
   1  17 -12      235.23      354.71    120.56 o 
   1   1 -11     3157.18     3360.42     89.30 o 
   3   1 -11      770.91      787.33     67.67 o 
   5   1 -11      794.41      729.48     99.79 o 
   0   2 -11      407.19      354.16     60.03 o 
   2   2 -11      839.86      716.43     67.63 o 
   4   2 -11      329.12      359.65     77.30 o 
   6   2 -11       73.93      158.60    134.88 o 
   1   3 -11     3903.78     4155.94    136.12 o 
   3   3 -11     5456.48     5215.63    116.70 o 
   5   3 -11      215.64      139.12     95.08 o 
   0   4 -11      866.57      887.71     66.43 o 
   2   4 -11      415.86      406.05     66.68 o 
   4   4 -11      776.71      765.66     86.63 o 
   6   4 -11      269.05      476.95    121.32 o 
   1   5 -11     2028.59     1878.41     79.94 o 
   3   5 -11     3996.52     4010.76    109.72 o 
   5   5 -11     2255.66     2304.13    118.22 o 
   0   6 -11      940.94     1018.62     71.40 o 
   2   6 -11     2282.67     2334.94    141.64 o 
   4   6 -11     1364.43     1259.63     94.32 o 
   6   6 -11      554.31      634.98    130.85 o 
   1   7 -11     3456.61     3419.93    148.11 o 
   3   7 -11     2542.09     2423.29    293.71 o 
   5   7 -11      437.04      465.90    105.54 o 
   0   8 -11     5384.74     5354.55    119.80 o 
   2   8 -11     2115.60     1978.69     93.10 o 
   4   8 -11     1364.69     1284.34    104.16 o 
   1   9 -11     1760.26     1702.92     92.28 o 
   3   9 -11      197.72      374.88    115.89 o 
   5   9 -11     1211.98     1050.29    119.42 o 
   0  10 -11      784.47      870.96    144.34 o 
   2  10 -11     2227.05     2317.14    100.31 o 
   4  10 -11      700.22      729.59     99.24 o 
   1  11 -11      754.35      813.69    198.60 o 
   3  11 -11      665.82      676.38    127.86 o 
   5  11 -11        5.50        0.00    111.34 o 
   0  12 -11      582.31      679.58    189.61 o 
   2  12 -11       90.48      137.20     88.60 o 
   4  12 -11       87.17       46.51     98.24 o 
   1  13 -11      385.95      389.56     91.35 o 
   3  13 -11       77.27      296.39    203.85 o 
   0  14 -11       77.83      211.03    139.40 o 
   2  14 -11       42.87        9.17     99.82 o 
   4  14 -11       57.95       84.63    107.44 o 
   1  15 -11      158.28        0.00    104.98 o 
   3  15 -11       76.00       19.03    128.03 o 
   0  16 -11       73.92       99.40    105.27 o 
   2  16 -11      270.67      348.90    112.60 o 
   1  17 -11       61.92       43.31    111.01 o 
   0  18 -11      342.04      265.15    126.49 o 
   2  18 -11        3.43        3.21    122.49 o 
   0   0 -10     4455.88     4870.21    125.89 o 
   2   0 -10     3910.80     3668.00    123.26 o 
   4   0 -10     3919.58     3863.56    148.59 o 
   6   0 -10      547.26      660.01    164.25 o 
   1   1 -10     1947.21     1984.89     68.33 o 
   3   1 -10     3812.41     3740.64     94.88 o 
   5   1 -10     1697.53     1535.60    105.16 o 
   0   2 -10    12979.24    12532.02    135.42 o 
   2   2 -10     2797.45     3064.20    160.77 o 
   4   2 -10     2400.52     2433.06    101.55 o 
   6   2 -10     1084.54     1195.49    128.00 o 
   1   3 -10     2356.63     2339.53     73.08 o 
   3   3 -10     1312.57     1281.80     85.46 o 
   5   3 -10      488.74      586.63     94.00 o 
   0   4 -10     1179.65     1183.92     83.19 o 
   2   4 -10     4008.91     3801.79     93.41 o 
   4   4 -10     2119.57     2009.88     97.14 o 
   6   4 -10       42.67      275.81    157.37 o 
   1   5 -10      796.44      784.21     61.78 o 
   3   5 -10      635.89      635.38     74.80 o 
   5   5 -10       87.48      102.22     93.50 o 
   0   6 -10     2980.84     2946.32    202.05 o 
   2   6 -10      821.14      733.31     72.18 o 
   4   6 -10      371.88      448.65     79.21 o 
   6   6 -10       26.68      140.79    120.12 o 
   1   7 -10     1002.94     1049.73     70.09 o 
   3   7 -10      365.70      384.01     73.76 o 
   5   7 -10      143.75       87.29    146.48 o 
   0   8 -10     2614.38     2816.95     89.56 o 
   2   8 -10      152.32      132.01     89.05 o 
   4   8 -10      209.15      307.55     85.52 o 
   6   8 -10      189.74      287.54    125.25 o 
   1   9 -10      243.00      280.61     67.70 o 
   3   9 -10      566.05      723.86     82.36 o 
   5   9 -10      152.42      211.53    135.56 o 
   0  10 -10      536.71      602.43     72.79 o 
   2  10 -10     1928.72     1610.25     93.71 o 
   4  10 -10      509.19      508.17     92.92 o 
   1  11 -10      960.88     1055.87     85.85 o 
   3  11 -10      498.12      516.10     87.55 o 
   5  11 -10      469.49      568.47    110.12 o 
   0  12 -10     1152.12     1294.23     92.27 o 
   2  12 -10      763.14      889.31     98.49 o 
   4  12 -10      585.70      492.50     98.72 o 
   1  13 -10     1210.65     1365.72     97.49 o 
   3  13 -10     1161.49     1249.86    105.62 o 
   5  13 -10      334.61      317.75    154.28 o 
   0  14 -10      130.07      153.82     85.49 o 
   2  14 -10     1016.60     1063.06    105.52 o 
   4  14 -10      350.32      455.94    203.10 o 
   1  15 -10      779.20      901.68    103.17 o 
   3  15 -10      196.53      102.25    103.65 o 
   0  16 -10      282.56      515.38    139.33 o 
   2  16 -10      267.70      451.76    107.02 o 
   1  17 -10      266.86      253.67    193.23 o 
   3  17 -10      300.38      351.36    118.53 o 
   0  18 -10       54.64       42.19    113.83 o 
   2  18 -10      218.68      356.21    115.34 o 
   1  19 -10       24.99      116.69    176.65 o 
   1   1  -9     6835.73     6776.60     96.49 o 
   3   1  -9      496.18      538.27     58.89 o 
   5   1  -9      521.91      444.87     90.27 o 
   0   2  -9      428.78      439.90     47.65 o 
   2   2  -9        4.39       20.46     48.69 o 
   4   2  -9       51.53      107.39     69.52 o 
   6   2  -9       91.98      143.03    111.22 o 
   1   3  -9      648.09      597.98     75.07 o 
   3   3  -9     2776.31     2636.35     86.02 o 
   5   3  -9     1672.41     1489.36    102.37 o 
   0   4  -9     5039.38     5105.74    126.18 o 
   2   4  -9     7405.95     7904.02    114.39 o 
   4   4  -9      292.61      451.23     73.38 o 
   6   4  -9      483.53      449.51    120.21 o 
   1   5  -9    12613.73    12584.19    135.70 o 
   3   5  -9     2448.93     2530.97     90.80 o 
   5   5  -9      962.85      850.92     99.22 o 
   0   6  -9     5467.90     5746.99    100.69 o 
   2   6  -9     2523.84     2409.00     78.24 o 
   4   6  -9     1715.62     1727.01    152.68 o 
   6   6  -9      513.75      466.96    122.04 o 
   1   7  -9      925.79      988.24     75.73 o 
   3   7  -9     4151.95     3995.85    182.07 o 
   5   7  -9     2625.14     2489.62    154.60 o 
   0   8  -9     3101.77     3130.19     87.91 o 
   2   8  -9     2180.41     2097.89     86.04 o 
   4   8  -9      648.31      664.47     83.09 o 
   6   8  -9      583.34      587.23    125.57 o 
   1   9  -9     4287.67     4283.70    152.31 o 
   3   9  -9      330.57      333.10    169.99 o 
   5   9  -9      120.58      113.18     98.41 o 
   0  10  -9      138.18      191.20     80.33 o 
   2  10  -9     1362.70     1349.06    157.71 o 
   4  10  -9     1227.32     1101.84    164.61 o 
   1  11  -9        1.24        0.00     65.48 o 
   3  11  -9     1870.77     1981.64    173.71 o 
   5  11  -9      493.11      441.54    112.87 o 
   0  12  -9      465.98      400.42     76.89 o 
   2  12  -9      688.53      597.97     87.30 o 
   4  12  -9      167.04      265.09     95.43 o 
   1  13  -9      838.44      942.27     99.95 o 
   3  13  -9       82.19       27.34     87.99 o 
   5  13  -9       36.41      164.09    109.81 o 
   0  14  -9      365.98      454.81     86.49 o 
   2  14  -9      143.87       22.19    127.32 o 
   4  14  -9      202.80      174.09    108.44 o 
   1  15  -9      297.49      409.58     90.82 o 
   3  15  -9       33.58        0.00    237.96 o 
   0  16  -9       44.42       51.79    211.24 o 
   2  16  -9       52.39       57.65    102.03 o 
   4  16  -9      115.77        0.00    119.55 o 
   1  17  -9      305.16      553.06    101.38 o 
   3  17  -9      289.36       41.45    115.18 o 
   0  18  -9      144.51      237.78    150.81 o 
   2  18  -9      147.15       58.43    138.43 o 
   1  19  -9      114.03        0.00    121.52 o 
   0   0  -8    26434.98    26238.76    228.58 o 
   2   0  -8      458.85      471.21     68.36 o 
   4   0  -8     5663.26     6049.91    166.00 o 
   6   0  -8     2043.38     2211.19    186.81 o 
   1   1  -8    10163.53     9519.79    210.27 o 
   3   1  -8     5810.66     5588.55     98.41 o 
   5   1  -8     1251.63     1128.98     94.81 o 
   0   2  -8     3242.87     3397.80     67.27 o 
   2   2  -8    23880.17    24417.27    183.50 o 
   4   2  -8     1599.69     1814.03    103.79 o 
   6   2  -8      254.40      380.77    109.14 o 
   1   3  -8     1570.40     1590.11     56.02 o 
   3   3  -8     4483.29     4593.05     94.93 o 
   5   3  -8     1120.96     1329.38    250.09 o 
   0   4  -8     9266.11     9224.39    166.61 o 
   2   4  -8     1738.47     1726.26     65.67 o 
   4   4  -8     4904.86     4930.84    115.96 o 
   6   4  -8     1436.22     1554.00    125.26 o 
   1   5  -8     2670.89     2925.43     70.95 o 
   3   5  -8     2166.30     2204.33     80.64 o 
   5   5  -8      128.53      115.68     86.21 o 
   0   6  -8     6886.80     7021.71    103.32 o 
   2   6  -8     2792.56     2887.98     81.25 o 
   4   6  -8      713.90      580.04    155.86 o 
   6   6  -8       83.96      185.00    140.23 o 
   1   7  -8     1055.02     1018.82     59.10 o 
   3   7  -8      498.98      537.97     68.59 o 
   5   7  -8       19.13        0.00     88.99 o 
   0   8  -8     3013.70     3067.67     82.94 o 
   2   8  -8     5106.22     5190.24    187.54 o 
   4   8  -8      158.88      135.76     74.24 o 
   6   8  -8       30.95       49.52    115.85 o 
   1   9  -8       51.66       98.15     83.58 o 
   3   9  -8      956.37      809.69     86.14 o 
   5   9  -8      550.14      512.50    100.31 o 
   0  10  -8     1457.45     1492.93     81.35 o 
   2  10  -8       73.53        0.00     99.90 o 
   4  10  -8      789.92      878.32     92.64 o 
   6  10  -8      208.00      265.25    125.68 o 
   1  11  -8     1940.30     1999.39     87.18 o 
   3  11  -8     3480.11     3359.36    133.13 o 
   5  11  -8       68.05      170.30     99.33 o 
   0  12  -8     1755.63     1915.13     89.87 o 
   2  12  -8     2103.65     2253.65    160.58 o 
   4  12  -8      196.08      111.49     89.80 o 
   1  13  -8      398.95      226.51    128.00 o 
   3  13  -8      459.15      414.76     92.45 o 
   5  13  -8      792.75      746.19    123.29 o 
   0  14  -8     1279.99     1457.56     94.07 o 
   2  14  -8       85.35        9.67     85.60 o 
   4  14  -8     1157.67     1093.08    148.96 o 
   1  15  -8      901.26      913.05    100.14 o 
   3  15  -8      744.02      758.27    131.33 o 
   0  16  -8      421.22      514.41     94.82 o 
   2  16  -8      739.45      773.25    107.36 o 
   4  16  -8      241.36      228.44    113.31 o 
   1  17  -8      159.11      311.93    141.69 o 
   3  17  -8      112.52       74.21    110.71 o 
   0  18  -8      212.52      313.29    141.08 o 
   2  18  -8       13.47       70.83    131.77 o 
   1  19  -8      239.88      192.81    220.46 o 
   0  20  -8        5.86       86.18    151.41 o 
   1   1  -7     8793.57     8805.26     90.39 o 
   3   1  -7     2236.86     2358.61     71.36 o 
   5   1  -7      380.00      297.39     85.97 o 
   7   1  -7       32.78      129.15    128.46 o 
   0   2  -7     1430.89     1535.65     86.31 o 
   2   2  -7     7421.14     7885.15    229.28 o 
   4   2  -7     2940.23     2825.62     95.06 o 
   6   2  -7      661.15      652.45    113.12 o 
   1   3  -7     2465.55     2447.04     57.85 o 
   3   3  -7      249.80      270.33     91.56 o 
   5   3  -7      307.76      249.11     85.65 o 
   0   4  -7      855.82      928.28     86.96 o 
   2   4  -7     4719.19     5086.25     86.98 o 
   4   4  -7     2254.53     2154.01     87.86 o 
   6   4  -7      482.13      493.94    111.72 o 
   1   5  -7     6920.25     6763.97    200.91 o 
   3   5  -7     9610.60     9348.30    126.42 o 
   5   5  -7     1629.97     1678.83     98.02 o 
   0   6  -7     5504.63     5502.98    189.07 o 
   2   6  -7     2022.71     1999.66     68.83 o 
   4   6  -7      979.36     1111.92     78.67 o 
   6   6  -7     1233.84     1416.54    124.98 o 
   1   7  -7     6527.81     6582.58     98.35 o 
   3   7  -7      569.67      503.50     64.48 o 
   5   7  -7     1512.61     1530.60    100.29 o 
   0   8  -7     2159.61     2263.86     70.35 o 
   2   8  -7     5056.31     5123.71    104.44 o 
   4   8  -7     1839.41     1816.43     92.04 o 
   6   8  -7      393.76      251.79    160.89 o 
   1   9  -7     5215.70     5071.92     98.81 o 
   3   9  -7     5020.40     4837.14    169.09 o 
   5   9  -7      716.77      620.30    102.42 o 
   0  10  -7     4760.29     4627.40    230.91 o 
   2  10  -7      788.26      793.98     97.59 o 
   4  10  -7      138.89        0.00     80.68 o 
   6  10  -7      366.67      487.61    191.55 o 
   1  11  -7     1488.97     1468.00     99.58 o 
   3  11  -7      187.40      208.09     74.06 o 
   5  11  -7      477.96      365.34    106.60 o 
   0  12  -7       21.33       47.05     65.66 o 
   2  12  -7     1774.13     1745.21     90.38 o 
   4  12  -7       64.29      147.55     85.59 o 
   1  13  -7      226.17      428.22     71.95 o 
   3  13  -7       93.83      151.46     82.64 o 
   5  13  -7      130.10       19.09    166.68 o 
   0  14  -7      305.13      405.51     77.92 o 
   2  14  -7      177.72      351.70     80.70 o 
   4  14  -7       14.87        0.00    100.91 o 
   1  15  -7      320.88      276.63    207.84 o 
   3  15  -7      279.58      186.46     95.77 o 
   0  16  -7      823.80      983.47     97.04 o 
   2  16  -7       15.58        0.00     97.98 o 
   4  16  -7       35.77        2.71    106.62 o 
   1  17  -7      269.92      190.33     98.59 o 
   3  17  -7       62.22        0.00    111.21 o 
   0  18  -7       85.48      204.79    122.70 o 
   2  18  -7      363.97      770.18    170.79 o 
   1  19  -7      245.98      159.02    113.91 o 
   3  19  -7      119.04      366.43    116.00 o 
   0  20  -7      240.82      416.87    118.96 o 
   2  20  -7       73.74      101.32    119.03 o 
   0   0  -6    36221.72    28559.94    748.56 o 
   2   0  -6     6317.73     6448.33    114.51 o 
   4   0  -6      993.96     1160.40     98.02 o 
   6   0  -6     2769.01     2974.92    184.87 o 
   1   1  -6    10158.19    10477.02    181.83 o 
   3   1  -6     7435.26     7783.45    104.52 o 
   5   1  -6     1838.17     1884.08    157.86 o 
   7   1  -6      715.30      746.87    135.27 o 
   0   2  -6     1633.92     1710.68     44.22 o 
   2   2  -6     6779.79     6967.84     87.23 o 
   4   2  -6    14538.84    14584.78    158.14 o 
   6   2  -6      667.12      907.36    127.39 o 
   1   3  -6    13305.92    14508.68    109.68 o 
   3   3  -6     1075.24     1303.82     62.15 o 
   5   3  -6      579.69      666.87     84.92 o 
   7   3  -6      155.12       21.63    131.50 o 
   0   4  -6    10809.29    11283.72     99.01 o 
   2   4  -6     8879.26     9307.21    102.83 o 
   4   4  -6      143.43      205.95     63.74 o 
   6   4  -6      442.25      592.27    163.40 o 
   1   5  -6        5.47        0.00     35.49 o 
   3   5  -6     1824.02     1927.86     87.64 o 
   5   5  -6      130.66      107.88     84.54 o 
   0   6  -6     1796.25     1922.10     84.65 o 
   2   6  -6     4809.22     5047.94     87.84 o 
   4   6  -6     2501.69     2422.36     92.36 o 
   6   6  -6      132.61       68.72    110.01 o 
   1   7  -6      988.88     1141.80     52.45 o 
   3   7  -6      232.41      284.67     67.78 o 
   5   7  -6      118.76      132.73     82.36 o 
   0   8  -6     4948.14     4972.25     85.60 o 
   2   8  -6     1404.73     1255.41    150.29 o 
   4   8  -6     1629.87     1385.85     86.85 o 
   6   8  -6      156.98       93.64    118.44 o 
   1   9  -6     1779.86     1832.56    146.60 o 
   3   9  -6      377.35      490.83     66.17 o 
   5   9  -6      149.04      323.61     88.19 o 
   0  10  -6     5663.34     5562.91    164.30 o 
   2  10  -6     1620.98     1728.97     78.02 o 
   4  10  -6      155.24      125.35     89.20 o 
   6  10  -6      462.83      399.99    165.30 o 
   1  11  -6      881.86      993.93     67.03 o 
   3  11  -6     3268.46     3126.14    104.40 o 
   5  11  -6      395.21      245.58    105.90 o 
   0  12  -6      308.64      330.03     66.40 o 
   2  12  -6     1628.80     1625.20    196.17 o 
   4  12  -6     2699.20     2562.55    129.17 o 
   1  13  -6     2124.85     2041.52     93.50 o 
   3  13  -6      779.09      799.42     89.22 o 
   5  13  -6      133.01       58.69    108.23 o 
   0  14  -6     4371.66     4615.83    219.90 o 
   2  14  -6     1547.26     1606.79     92.55 o 
   4  14  -6      240.08      268.36     97.07 o 
   1  15  -6       36.36        0.00     77.90 o 
   3  15  -6      872.72      887.63    101.26 o 
   5  15  -6      401.28      424.11    162.77 o 
   0  16  -6      570.16      801.46    165.22 o 
   2  16  -6      344.16      432.79     95.44 o 
   4  16  -6      598.64      655.91    181.37 o 
   1  17  -6     1011.67      978.42    102.50 o 
   3  17  -6      130.43      378.32    106.19 o 
   0  18  -6      109.48       59.34    102.81 o 
   2  18  -6      223.14      199.53    104.55 o 
   1  19  -6        5.75        0.00    104.93 o 
   3  19  -6      238.28      140.10    120.77 o 
   0  20  -6       34.82      155.73    111.07 o 
   2  20  -6        1.08      130.33    126.08 o 
   1  21  -6       24.09        0.00    118.56 o 
   1   1  -5    24939.41    24530.71    221.97 o 
   3   1  -5     3522.57     3830.51     76.12 o 
   5   1  -5     1664.79     1577.02     92.13 o 
   7   1  -5       17.50        0.00    127.99 o 
   0   2  -5     5479.58     5941.89     62.67 o 
   2   2  -5     1946.59     2151.64     67.66 o 
   4   2  -5      268.70      291.23     81.42 o 
   6   2  -5       96.71      135.75    112.73 o 
   1   3  -5    30718.74    32040.03    148.17 o 
   3   3  -5     9077.68     9652.31    154.70 o 
   5   3  -5      506.94      453.57     79.83 o 
   7   3  -5      667.99      804.42    134.33 o 
   0   4  -5     4998.18     5136.74     84.60 o 
   2   4  -5     2428.79     2234.80    102.60 o 
   4   4  -5     1504.84     1574.33    178.40 o 
   6   4  -5      791.50      772.98    113.00 o 
   1   5  -5     3343.47     3581.26     66.64 o 
   3   5  -5     6927.25     6991.00    189.95 o 
   5   5  -5     2669.09     2748.87    105.72 o 
   0   6  -5     7053.76     7354.33     85.04 o 
   2   6  -5     6912.78     7021.99     96.27 o 
   4   6  -5     1501.31     1480.77     78.58 o 
   6   6  -5      581.75      502.59    149.27 o 
   1   7  -5    23676.85    22093.11    555.23 o 
   3   7  -5     6358.68     6311.05    205.21 o 
   5   7  -5       69.85       86.40     81.47 o 
   0   8  -5    13654.85    13472.61    124.08 o 
   2   8  -5     2326.48     2341.05    134.95 o 
   4   8  -5     3831.35     3505.40    102.59 o 
   6   8  -5      715.85      840.20    117.40 o 
   1   9  -5      421.36      359.28     50.66 o 
   3   9  -5     2168.91     2006.23     83.46 o 
   5   9  -5     1747.72     1530.51    106.10 o 
   0  10  -5     1199.74     1205.38     60.40 o 
   2  10  -5     7276.50     7378.16    176.31 o 
   4  10  -5      152.18      139.58     78.20 o 
   6  10  -5      417.86      588.83    193.50 o 
   1  11  -5     4948.64     5156.09    100.26 o 
   3  11  -5     1814.30     1846.81     89.45 o 
   5  11  -5      137.61      189.01    104.54 o 
   0  12  -5      808.18      831.17     70.56 o 
   2  12  -5      403.07      445.11     73.47 o 
   4  12  -5      780.62      897.53     92.00 o 
   1  13  -5      862.80      876.07     73.63 o 
   3  13  -5      473.65      327.61     82.55 o 
   5  13  -5      491.31      589.31    107.49 o 
   0  14  -5      888.30     1015.85     78.06 o 
   2  14  -5      591.95      633.54     83.71 o 
   4  14  -5      381.14      435.43     98.00 o 
   1  15  -5      376.79      531.86    130.07 o 
   3  15  -5      357.33      305.69    125.03 o 
   5  15  -5       43.60      199.02    119.78 o 
   0  16  -5      718.07      820.62     97.37 o 
   2  16  -5      644.07      701.99    167.19 o 
   4  16  -5        0.52        0.00    156.08 o 
   1  17  -5     1251.15     1397.10    170.96 o 
   3  17  -5      194.79      184.40    127.34 o 
   0  18  -5      237.90      133.42    100.46 o 
   2  18  -5      184.10      162.21    103.17 o 
   4  18  -5      431.69      541.23    169.94 o 
   1  19  -5       78.11      150.27    178.84 o 
   3  19  -5      115.95        0.00    116.09 o 
   0  20  -5      274.64      403.96    112.60 o 
   2  20  -5      459.95      692.82    117.44 o 
   1  21  -5      118.05       25.68    143.03 o 
   2   0  -4    16398.83    18055.84    165.85 o 
   4   0  -4     7780.68     8229.50    170.28 o 
   6   0  -4      259.77        8.36    155.16 o 
   1   1  -4    34352.54    34588.38    271.25 o 
   3   1  -4     4473.72     4705.42     78.27 o 
   5   1  -4     4005.66     4040.11    115.16 o 
   7   1  -4      171.31      269.33    128.31 o 
   0   2  -4    12174.42    12294.79    184.91 o 
   2   2  -4     6719.95     7056.30     78.49 o 
   4   2  -4     2884.84     3157.91    108.70 o 
   6   2  -4      944.80      992.51    111.62 o 
   1   3  -4     8855.25     9811.06     78.70 o 
   3   3  -4     1099.45      980.33     86.94 o 
   5   3  -4     1263.03     1452.18    146.92 o 
   7   3  -4      384.20      441.01    136.58 o 
   0   4  -4     7149.23     7371.27    178.11 o 
   2   4  -4    15403.43    15976.85    119.56 o 
   4   4  -4     6220.80     6292.81    109.59 o 
   6   4  -4       39.18        0.00    104.44 o 
   1   5  -4     1393.59     1465.51     42.44 o 
   3   5  -4     2174.16     2293.15    111.69 o 
   5   5  -4      541.07      359.65     85.60 o 
   0   6  -4     5291.25     5117.53    105.56 o 
   2   6  -4     5032.46     5129.32     80.66 o 
   4   6  -4      429.28      341.90     67.01 o 
   6   6  -4      733.61      810.84    113.42 o 
   1   7  -4      404.32      507.48     78.02 o 
   3   7  -4      362.05      396.95    117.98 o 
   5   7  -4      216.10      152.37     83.21 o 
   0   8  -4     1796.67     1518.45     52.45 o 
   2   8  -4      417.58      387.92     50.74 o 
   4   8  -4     1312.64     1283.46     80.87 o 
   6   8  -4      137.58       37.46    232.98 o 
   1   9  -4      857.69      842.86     65.35 o 
   3   9  -4     1406.22     1324.97     74.25 o 
   5   9  -4      119.40      124.11     90.41 o 
   0  10  -4     1638.69     1669.95     63.21 o 
   2  10  -4     5237.51     5004.01    101.34 o 
   4  10  -4     1425.88     1280.95     99.90 o 
   6  10  -4       46.85        2.49    115.73 o 
   1  11  -4     2849.13     2669.77     79.40 o 
   3  11  -4      104.22       23.99     67.88 o 
   5  11  -4      286.95      121.87    100.44 o 
   0  12  -4     2303.21     2134.13     79.77 o 
   2  12  -4      996.93      998.14     73.69 o 
   4  12  -4     1289.38     1449.14    125.35 o 
   6  12  -4      326.66      384.71    126.70 o 
   1  13  -4     3856.05     3695.73    100.15 o 
   3  13  -4      512.19      712.09     84.94 o 
   5  13  -4      320.16      137.60    172.13 o 
   0  14  -4     1068.82     1010.06     80.78 o 
   2  14  -4     1139.15     1258.83    131.62 o 
   4  14  -4     1346.14     1116.54    119.27 o 
   1  15  -4      564.95      547.45     81.21 o 
   3  15  -4      518.87      454.78    146.19 o 
   5  15  -4      725.21      781.83    145.43 o 
   0  16  -4      565.56      598.15     92.97 o 
   2  16  -4      323.80      439.43     86.27 o 
   4  16  -4       98.68      181.48    104.57 o 
   1  17  -4      411.91      453.20     90.11 o 
   3  17  -4      336.54      529.56    155.04 o 
   0  18  -4       96.75      100.29     99.02 o 
   2  18  -4      376.71      599.40    194.52 o 
   4  18  -4      174.93      277.42    113.24 o 
   1  19  -4      138.70       87.08    100.99 o 
   3  19  -4       15.02        0.00    112.37 o 
   0  20  -4       51.40       90.24    270.88 o 
   2  20  -4       10.30       82.16    109.92 o 
   1  21  -4       20.80        0.00    190.46 o 
   1   1  -3    42951.05    32968.46    562.33 o 
   3   1  -3     5417.95     6248.95    150.66 o 
   5   1  -3     2991.86     3263.19    253.30 o 
   7   1  -3      377.57      381.67    131.98 o 
   0   2  -3     6137.43     6885.33    116.02 o 
   2   2  -3     6123.69     7503.51     77.58 o 
   4   2  -3     2055.34     2253.89     76.57 o 
   6   2  -3      410.23      374.17    105.47 o 
   1   3  -3    26590.05    25099.78    113.79 o 
   3   3  -3    16752.99    16863.79    712.99 o 
   5   3  -3     2151.34     2109.08     95.49 o 
   7   3  -3       15.07      172.61    125.51 o 
   0   4  -3    16029.38    15236.32     89.79 o 
   2   4  -3    21327.78    21165.60    308.68 o 
   4   4  -3     2259.72     2175.81     78.89 o 
   6   4  -3      433.75      549.42    152.73 o 
   1   5  -3    37307.20    31289.10    416.09 o 
   3   5  -3      659.66      712.68     53.84 o 
   5   5  -3     1447.58     1215.71    178.23 o 
   7   5  -3      775.15      723.86    188.27 o 
   0   6  -3     4580.84     4423.92     60.54 o 
   2   6  -3    12666.26    12853.23    179.20 o 
   4   6  -3     4287.57     3945.02     97.61 o 
   6   6  -3      394.42      333.65    110.43 o 
   1   7  -3     3143.82     2951.00     60.16 o 
   3   7  -3     9932.73     9214.95    176.96 o 
   5   7  -3     1994.91     1724.43    117.62 o 
   0   8  -3     9491.97     9101.54     96.92 o 
   2   8  -3     2872.71     2920.12     77.09 o 
   4   8  -3      319.99      466.67    145.65 o 
   6   8  -3      566.23      598.19    115.14 o 
   1   9  -3    18072.20    17574.56    319.50 o 
   3   9  -3     1180.30     1112.27     68.36 o 
   5   9  -3      843.18      738.69     92.99 o 
   0  10  -3      400.87      408.16     47.71 o 
   2  10  -3     2233.60     2368.55     75.15 o 
   4  10  -3     1205.01     1239.45    113.49 o 
   6  10  -3       43.82      129.85    117.59 o 
   1  11  -3      234.82      180.04     51.99 o 
   3  11  -3     6371.94     6322.67    156.52 o 
   5  11  -3      566.91      405.94    203.00 o 
   0  12  -3     3035.36     2858.17     90.03 o 
   2  12  -3      978.19     1070.72     78.28 o 
   4  12  -3      539.33      508.94     87.00 o 
   6  12  -3      460.73      384.25    234.95 o 
   1  13  -3     3159.18     2916.00    224.57 o 
   3  13  -3      586.52      451.00     78.89 o 
   5  13  -3      336.19      506.42    108.60 o 
   0  14  -3     1225.10     1264.75     78.84 o 
   2  14  -3      971.59      884.52     83.44 o 
   4  14  -3      433.03      438.16     98.27 o 
   1  15  -3      946.14      956.55     84.13 o 
   3  15  -3      218.70       58.66    122.07 o 
   5  15  -3      159.37       52.80    115.60 o 
   0  16  -3      500.30      494.05     80.75 o 
   2  16  -3      837.09      821.81    173.39 o 
   4  16  -3      148.59      119.76    101.89 o 
   1  17  -3      273.81      265.09     84.12 o 
   3  17  -3      632.89      680.81    103.31 o 
   0  18  -3      354.85      589.40     92.98 o 
   2  18  -3      261.46      204.03     99.98 o 
   4  18  -3       40.01      199.97    111.70 o 
   1  19  -3      444.13      580.11    101.02 o 
   3  19  -3       37.29       41.99    111.74 o 
   0  20  -3       31.17        0.00    109.45 o 
   2  20  -3      321.54      335.35    213.89 o 
   1  21  -3       60.99      139.43    203.56 o 
   0   0  -2     1175.94     1216.07     26.06 o 
   2   0  -2     6725.43     7460.28    102.50 o 
   4   0  -2     8264.79     8242.72    162.99 o 
   6   0  -2     3281.33     3537.79    195.42 o 
   1   1  -2    10982.93    12536.66     68.01 o 
   3   1  -2     4354.53     4278.39     72.49 o 
   5   1  -2     1967.39     2003.21    122.46 o 
   7   1  -2       82.31        0.00    123.95 o 
   0   2  -2    25831.08    18471.63    281.08 o 
   2   2  -2    39871.07    38070.29    398.08 o 
   4   2  -2     1146.18     1172.19     83.44 o 
   6   2  -2      677.67      657.92    102.48 o 
   1   3  -2     5035.69     5391.13     52.29 o 
   3   3  -2     4112.56     4195.37     76.68 o 
   5   3  -2     3658.00     3396.20    105.39 o 
   7   3  -2       53.13      135.09    128.56 o 
   0   4  -2    11916.09    10868.38     71.03 o 
   2   4  -2     2519.24     2664.82     53.55 o 
   4   4  -2     2827.28     2909.89    106.51 o 
   6   4  -2      837.02      789.65    127.08 o 
   1   5  -2     2908.15     2753.14     55.97 o 
   3   5  -2     3819.84     3707.27     93.62 o 
   5   5  -2       62.98       51.73     77.94 o 
   0   6  -2    13735.94    13355.57    123.58 o 
   2   6  -2    10667.76    10719.61    254.28 o 
   4   6  -2     1161.29     1137.54     72.58 o 
   6   6  -2      468.60      319.36    109.41 o 
   1   7  -2     6875.62     6926.01     80.98 o 
   3   7  -2      279.69      352.48     53.89 o 
   5   7  -2      266.69      315.06     83.85 o 
   0   8  -2     3490.59     3353.06     63.74 o 
   2   8  -2     6188.69     5969.71     96.57 o 
   4   8  -2     1223.20     1292.46     80.33 o 
   6   8  -2      272.83      213.20    111.68 o 
   1   9  -2     1444.26     1598.83     56.87 o 
   3   9  -2     1149.49     1073.71     71.84 o 
   5   9  -2      470.64      679.35     92.10 o 
   0  10  -2      775.57      655.88     55.07 o 
   2  10  -2     1600.18     1562.09     66.13 o 
   4  10  -2     2136.36     2080.06    168.92 o 
   6  10  -2      296.54       52.30    123.02 o 
   1  11  -2     2123.71     2127.31     90.61 o 
   3  11  -2      827.06      878.52     74.81 o 
   5  11  -2      450.88      469.68    125.40 o 
   0  12  -2     6982.37     6724.84    111.40 o 
   2  12  -2     4063.58     3927.29    101.14 o 
   4  12  -2      378.75      480.63    118.71 o 
   6  12  -2       82.32      259.85    120.39 o 
   1  13  -2      175.78      247.67     62.98 o 
   3  13  -2     1076.34     1037.53     86.20 o 
   5  13  -2     1013.73     1007.84    118.22 o 
   0  14  -2     3595.87     3636.33    101.27 o 
   2  14  -2     1282.66     1216.30    103.20 o 
   4  14  -2      698.46      519.49     98.97 o 
   1  15  -2     2548.99     2622.63    110.74 o 
   3  15  -2      831.20      887.05     93.10 o 
   5  15  -2       76.81      147.37    114.46 o 
   0  16  -2     2858.42     2755.95    107.36 o 
   2  16  -2      767.29      895.92     92.58 o 
   4  16  -2      148.57      353.63     97.86 o 
   1  17  -2        2.53        0.00     80.47 o 
   3  17  -2      305.70      507.89    229.72 o 
   0  18  -2       88.74       71.95    165.64 o 
   2  18  -2      144.14      163.59    190.63 o 
   4  18  -2      159.32      275.46    114.83 o 
   1  19  -2      326.86      421.81    101.56 o 
   3  19  -2      133.03       68.29    186.66 o 
   0  20  -2       26.67        0.00    103.82 o 
   2  20  -2       26.02       39.95    110.07 o 
   1  21  -2        7.19        0.00    116.66 o 
   1   1  -1     1089.09     1422.15     47.46 o 
   3   1  -1    12459.50    11526.86    108.78 o 
   5   1  -1      962.96     1043.73     83.41 o 
   7   1  -1      243.89      159.06    131.76 o 
   0   2  -1     2399.35     2188.30     23.62 o 
   2   2  -1      501.27      577.44     80.25 o 
   4   2  -1      155.66       98.01     58.30 o 
   6   2  -1       68.97       69.71    101.92 o 
   1   3  -1    14544.12    13907.89    196.80 o 
   3   3  -1     2507.95     2458.51     63.83 o 
   5   3  -1     3223.48     3299.70    135.80 o 
   7   3  -1      783.54      536.62    138.77 o 
   0   4  -1     2897.03     2824.73     37.05 o 
   2   4  -1     8766.80     9579.11    173.68 o 
   4   4  -1      199.10      230.96     59.50 o 
   6   4  -1      198.05      357.04    112.47 o 
   1   5  -1     9148.15     9099.17    116.53 o 
   3   5  -1    21253.05    21332.01    380.36 o 
   5   5  -1      638.13      516.18     83.86 o 
   0   6  -1    18833.20    17338.29    146.74 o 
   2   6  -1     1958.29     2069.41     70.43 o 
   4   6  -1     1462.94     1448.87    113.54 o 
   6   6  -1      777.87      972.04    134.08 o 
   1   7  -1     9130.79     8692.93     88.72 o 
   3   7  -1     1073.02     1157.42     60.28 o 
   5   7  -1     2684.92     2555.27    108.77 o 
   0   8  -1      904.88      917.61     41.07 o 
   2   8  -1    12737.13    12600.96    124.30 o 
   4   8  -1     2111.59     2410.16     90.27 o 
   6   8  -1       85.58        0.00    171.96 o 
   1   9  -1    12488.83    12113.25    118.46 o 
   3   9  -1     4673.75     4799.00     99.79 o 
   5   9  -1      356.87      410.74     87.71 o 
   0  10  -1     3748.18     3471.18     73.79 o 
   2  10  -1      868.50      963.24     62.34 o 
   4  10  -1     1028.72     1017.21     98.54 o 
   6  10  -1      559.44      587.87    124.99 o 
   1  11  -1     2390.13     2322.64     71.71 o 
   3  11  -1      105.74      146.11    173.42 o 
   5  11  -1      233.60      216.17    104.71 o 
   0  12  -1       55.49       80.33     50.47 o 
   2  12  -1     3556.27     3581.91     99.12 o 
   4  12  -1     1271.21     1120.30     97.52 o 
   6  12  -1       11.79       15.76    126.35 o 
   1  13  -1     1712.58     1576.10    190.51 o 
   3  13  -1      295.54      193.46    124.74 o 
   5  13  -1      491.20      418.93    157.17 o 
   0  14  -1      141.43      183.03     63.48 o 
   2  14  -1      126.11      113.57     93.48 o 
   4  14  -1      332.44      381.95     93.94 o 
   1  15  -1      767.16      813.80    137.53 o 
   3  15  -1      391.74      395.91     86.43 o 
   5  15  -1      355.98      607.79    225.44 o 
   0  16  -1      957.42     1000.93     86.38 o 
   2  16  -1      491.76      381.92     89.26 o 
   4  16  -1      289.76      392.72    101.60 o 
   1  17  -1      169.69      111.33     82.48 o 
   3  17  -1       43.73       67.43    128.73 o 
   0  18  -1      273.52      493.88     85.59 o 
   2  18  -1     1117.53      911.03    110.57 o 
   4  18  -1      126.29      148.16    112.03 o 
   1  19  -1      319.20      231.74    175.55 o 
   3  19  -1      431.03      401.74    147.01 o 
   0  20  -1      346.02      307.11    105.67 o 
   2  20  -1       73.55      168.93    110.03 o 
   1  21  -1      150.91        9.54    259.75 o 
   0  22  -1       79.98      144.53    169.06 o 
   2   0   0    13784.88    15824.71    143.88 o 
   4   0   0     1813.97     2155.23    107.65 o 
   6   0   0     3342.64     3732.28    195.85 o 
   1   1   0      705.48      842.01     20.78 o 
   3   1   0    10095.05    10091.47    248.76 o 
   5   1   0     1445.57     1548.74    149.49 o 
   7   1   0       41.55        0.00    128.60 o 
   0   2   0      102.35      151.47     14.51 o 
   2   2   0    25218.53    24972.83    130.14 o 
   4   2   0    11317.47    10690.45    131.80 o 
   6   2   0        3.40       97.74     98.92 o 
   1   3   0     8098.45     8304.78     61.42 o 
   3   3   0     1883.06     1944.08     59.70 o 
   5   3   0      431.95      407.02     77.22 o 
   7   3   0      159.92      231.01    199.79 o 
   0   4   0    39046.55    24679.89    532.23 o 
   2   4   0    14084.48    14971.05    110.41 o 
   4   4   0     2333.50     2424.11     81.45 o 
   6   4   0     1470.99     1423.34    203.37 o 
   1   5   0      423.74      494.13     29.44 o 
   3   5   0     8807.38     9071.64    110.66 o 
   5   5   0      290.28      317.71     79.25 o 
   0   6   0    16994.74    15154.43    230.30 o 
   2   6   0     5774.30     6157.43    164.61 o 
   4   6   0     3381.35     3377.63     92.02 o 
   6   6   0      422.23      438.48    108.95 o 
   1   7   0     6927.39     6990.07     80.19 o 
   3   7   0      607.87      540.30     75.54 o 
   5   7   0       92.45        0.00     85.74 o 
   0   8   0      832.25      879.03     41.59 o 
   2   8   0     6288.35     6495.92     94.51 o 
   4   8   0     1336.20     1160.12     81.12 o 
   6   8   0      293.18      234.91    112.79 o 
   1   9   0     3098.32     2953.15     68.38 o 
   3   9   0       47.94       92.83     57.66 o 
   5   9   0      219.64      152.47    239.28 o 
   0  10   0    23556.21    22706.26    162.38 o 
   2  10   0     6330.03     6362.91    104.21 o 
   4  10   0      233.48      213.69    121.56 o 
   6  10   0      621.42      543.28    124.92 o 
   1  11   0     1940.56     1768.02    106.90 o 
   3  11   0     6039.32     5924.38    159.82 o 
   5  11   0      105.56       57.73     96.25 o 
   0  12   0       65.85       60.80     51.59 o 
   2  12   0     2383.84     2481.93    104.25 o 
   4  12   0     2578.16     2341.80    107.70 o 
   1  13   0     5615.65     5398.47    108.79 o 
   3  13   0      127.08      200.51     75.95 o 
   5  13   0      695.10      788.94    113.50 o 
   0  14   0     3320.71     3229.60     99.19 o 
   2  14   0      680.66      661.70     76.95 o 
   4  14   0      146.66      115.88     93.32 o 
   1  15   0     1157.08     1104.55    143.75 o 
   3  15   0     2258.27     2161.18    108.91 o 
   5  15   0      340.57      219.49    122.52 o 
   0  16   0      200.68      161.49     75.16 o 
   2  16   0     1116.12     1056.42     95.94 o 
   4  16   0      359.59      314.05    105.82 o 
   1  17   0     1296.29     1303.02     98.60 o 
   3  17   0        1.15        0.00     97.78 o 
   0  18   0      474.73      530.59     91.74 o 
   2  18   0      374.14      488.14    100.44 o 
   4  18   0       83.51       89.69    112.38 o 
   1  19   0       45.55      152.30    141.91 o 
   3  19   0      147.15       40.29    112.69 o 
   0  20   0        0.19        0.00    100.90 o 
   2  20   0      145.87       79.54    110.53 o 
   1  21   0      137.24       97.35    111.68 o 
   0  22   0        4.30       73.35    117.02 o 
   1   1   1     7085.40     8536.05     56.21 o 
   3   1   1     3349.20     3789.24     78.28 o 
   5   1   1     4452.37     4999.20    119.90 o 
   7   1   1      403.68      237.25    136.15 o 
   0   2   1     1936.77     1787.99     34.43 o 
   2   2   1     6196.89     6735.19    255.10 o 
   4   2   1      222.97      301.86     59.92 o 
   6   2   1       83.73        0.00    107.74 o 
   1   3   1    38561.26    30088.45    326.70 o 
   3   3   1     7507.01     7422.21    316.39 o 
   5   3   1      363.46      525.81     80.28 o 
   0   4   1     3617.26     3569.99     40.66 o 
   2   4   1     4594.62     4982.40     69.38 o 
   4   4   1     3916.90     3808.59    181.39 o 
   6   4   1       38.76        5.81    106.46 o 
   1   5   1     4421.66     4420.58     56.95 o 
   3   5   1     6485.74     6414.30     97.10 o 
   5   5   1     2444.42     2519.23    103.97 o 
   0   6   1    20421.96    18704.24    110.20 o 
   2   6   1     8767.98     8534.87     95.87 o 
   4   6   1      236.89      288.67     65.61 o 
   6   6   1      320.67      154.01    195.10 o 
   1   7   1    29590.65    27406.53    310.29 o 
   3   7   1     4229.62     4023.17     88.05 o 
   5   7   1      135.11        3.57     84.56 o 
   0   8   1      608.80      560.34     38.82 o 
   2   8   1     1907.21     1928.08     63.94 o 
   4   8   1     3630.61     3435.68    102.61 o 
   6   8   1      255.65      387.68    117.20 o 
   1   9   1     1110.30     1102.31     89.98 o 
   3   9   1     3699.79     3509.00    127.54 o 
   5   9   1     1851.15     1758.41    106.47 o 
   0  10   1     4111.70     4022.32     77.84 o 
   2  10   1     4220.88     4297.46     91.40 o 
   4  10   1       44.18        0.00     74.97 o 
   6  10   1      135.59        0.00    123.92 o 
   1  11   1     2421.38     2368.11    202.44 o 
   3  11   1     1037.29     1029.38    117.60 o 
   5  11   1      193.69      212.83     97.67 o 
   0  12   1      108.67      165.84     51.26 o 
   2  12   1      276.12      261.59     64.42 o 
   4  12   1      451.74      399.26    152.43 o 
   1  13   1      796.06      775.02     84.80 o 
   3  13   1      564.98      545.26     81.41 o 
   5  13   1      283.58       91.84    111.20 o 
   0  14   1      114.46      129.13    119.52 o 
   2  14   1      446.25      414.50     74.59 o 
   4  14   1      346.69      262.96     98.34 o 
   1  15   1       71.63      119.87     70.59 o 
   3  15   1      468.22      340.51     91.36 o 
   5  15   1       14.71        0.00    168.04 o 
   0  16   1      989.81      963.15     86.93 o 
   2  16   1      270.58      295.12     84.37 o 
   4  16   1       50.30      137.94    101.07 o 
   1  17   1      454.35      603.19    100.80 o 
   3  17   1      441.22      865.64    221.63 o 
   0  18   1      244.68      417.47     97.39 o 
   2  18   1       64.42       96.12    189.27 o 
   4  18   1      189.44       79.54    118.34 o 
   1  19   1      167.17      202.37     99.18 o 
   3  19   1       98.21        0.00    112.45 o 
   0  20   1      337.74      303.73    106.19 o 
   2  20   1      285.90      202.91    148.13 o 
   1  21   1      121.59      120.94    109.88 o 
   0  22   1       78.65      272.41    185.18 o 
   0   0   2     1403.09     1292.99     26.40 o 
   2   0   2    18439.63    18872.32    166.53 o 
   4   0   2     4081.89     4432.65    137.56 o 
   6   0   2       24.64      157.59    143.05 o 
   3   1   2     2928.67     3393.99    125.47 o 
   5   1   2     1156.83     1070.35     91.42 o 
   2   2   2     9640.02    11157.38    109.50 o 
   4   2   2    10009.86    10289.79    132.82 o 
   6   2   2     2039.69     2187.56    130.89 o 
   1   3   2    35353.08    30144.80    972.17 o 
   3   3   2     2207.85     2113.73     66.07 o 
   5   3   2      446.34      377.48     80.94 o 
   0   4   2    13013.47    12058.86     78.04 o 
   2   4   2    32133.61    29609.82    295.26 o 
   4   4   2     1613.24     1524.31    101.31 o 
   6   4   2      355.61      529.08    110.67 o 
   1   5   2      279.25      311.06     29.04 o 
   3   5   2     1001.86      928.61     58.02 o 
   5   5   2      229.72      227.80     98.10 o 
   0   6   2    13187.20    12862.22     93.74 o 
   2   6   2     7077.80     7079.78    133.13 o 
   4   6   2     2055.28     2045.04     84.49 o 
   6   6   2      968.71      788.41    137.39 o 
   1   7   2      254.67      315.15     36.56 o 
   3   7   2      179.12      203.90    121.92 o 
   5   7   2      687.29      826.50     93.46 o 
   0   8   2     4330.85     4377.03     75.27 o 
   2   8   2     2329.60     2282.08     67.98 o 
   4   8   2     1952.34     1938.82     89.32 o 
   6   8   2      659.73      696.54    124.45 o 
   1   9   2     8172.85     7832.59    100.17 o 
   3   9   2     1178.46     1248.87     72.35 o 
   5   9   2      235.97      238.74     92.12 o 
   0  10   2      681.37      652.08     49.23 o 
   2  10   2     3836.25     3607.63    103.23 o 
   4  10   2     1136.74     1152.81     89.35 o 
   6  10   2       16.61      176.16    127.22 o 
   1  11   2      354.64      428.66     89.13 o 
   3  11   2      112.41      145.91     67.29 o 
   5  11   2      936.44     1141.74    108.10 o 
   0  12   2     7006.94     6776.52    112.57 o 
   2  12   2       57.90       34.27     62.67 o 
   4  12   2     1367.35     1275.36     99.13 o 
   1  13   2     5893.38     5861.22    113.98 o 
   3  13   2     1416.15     1414.58     92.30 o 
   5  13   2       15.07        7.29    130.53 o 
   0  14   2     3398.71     3651.15    131.87 o 
   2  14   2     2041.89     2072.55     94.12 o 
   4  14   2      815.89      907.45    105.10 o 
   1  15   2     1544.27     1509.81     89.75 o 
   3  15   2      209.22      288.81    213.89 o 
   5  15   2      473.58      576.52    231.45 o 
   0  16   2     2756.18     2787.97    126.86 o 
   2  16   2       44.09        0.00     83.66 o 
   4  16   2      164.48      292.83    103.15 o 
   1  17   2      574.85      495.60    112.61 o 
   3  17   2      309.11      393.67    145.89 o 
   0  18   2       49.51        8.30     90.11 o 
   2  18   2      495.61      400.59    101.41 o 
   1  19   2       87.85      157.36     96.60 o 
   3  19   2      213.81      115.68    143.88 o 
   0  20   2       28.13      149.08    120.27 o 
   2  20   2        5.32       55.49    111.07 o 
   1  21   2       63.72      160.47    113.21 o 
   1   1   3    31379.39    30709.56    123.88 o 
   3   1   3     7228.55     7780.32    167.17 o 
   5   1   3     1397.55     1308.34     96.83 o 
   0   2   3     6107.04     6693.46     52.04 o 
   2   2   3      890.27     1046.16     91.83 o 
   4   2   3      203.51      202.96     66.34 o 
   6   2   3       19.78        1.38    111.14 o 
   1   3   3     2627.73     2785.13     45.69 o 
   3   3   3    12791.26    13196.91    454.46 o 
   5   3   3      664.75      514.60    118.13 o 
   0   4   3    14414.61    13755.60    193.35 o 
   2   4   3      813.40      934.81     46.26 o 
   4   4   3     1365.55     1350.33     78.57 o 
   6   4   3      811.41      950.04    123.39 o 
   1   5   3    21353.42    19566.69    120.01 o 
   3   5   3      390.71      484.68     65.69 o 
   5   5   3     2528.86     2357.06    107.41 o 
   0   6   3     5267.91     5074.28     64.19 o 
   2   6   3    13350.28    13551.73    222.33 o 
   4   6   3     2400.18     2218.93     92.36 o 
   6   6   3       46.65      120.60    110.45 o 
   1   7   3     7373.36     7159.30     87.29 o 
   3   7   3     9182.34     8942.75    331.37 o 
   5   7   3      736.03      786.70     92.97 o 
   0   8   3     9380.10     9118.95    118.13 o 
   2   8   3      972.94     1010.94     56.70 o 
   4   8   3      541.61      471.47     76.40 o 
   6   8   3      432.68      664.42    157.05 o 
   1   9   3     9495.39     9839.18    113.30 o 
   3   9   3      338.77      433.82     84.07 o 
   5   9   3      915.55      596.39    104.12 o 
   0  10   3      489.82      469.42    117.04 o 
   2  10   3     6593.21     6255.98    111.04 o 
   4  10   3      249.94      277.97    208.28 o 
   6  10   3      115.55        0.00    129.48 o 
   1  11   3     2840.12     2810.40    120.85 o 
   3  11   3     5232.92     5056.92    327.87 o 
   5  11   3      428.95      544.66    104.58 o 
   0  12   3     3039.35     2880.91    102.84 o 
   2  12   3     1002.97      874.18     74.98 o 
   4  12   3       32.88       27.30     85.04 o 
   1  13   3     1649.23     1688.25     81.05 o 
   3  13   3      429.83      380.30     87.98 o 
   5  13   3      208.18      344.15    148.86 o 
   0  14   3     1380.67     1376.39    173.51 o 
   2  14   3      783.83      823.86     81.86 o 
   4  14   3      476.41      404.22    121.05 o 
   1  15   3      611.28      661.43     80.46 o 
   3  15   3        4.21        0.00    155.38 o 
   0  16   3      450.96      399.26    112.44 o 
   2  16   3      717.23      660.04    158.59 o 
   4  16   3      294.97      253.93    109.32 o 
   1  17   3      670.20      760.97    117.45 o 
   3  17   3      348.37      350.69    103.51 o 
   0  18   3      456.97      596.10     91.90 o 
   2  18   3      161.75      221.05    102.15 o 
   1  19   3      358.35      314.15    100.88 o 
   3  19   3      107.29       83.78    117.21 o 
   0  20   3       27.02        0.00    104.47 o 
   2  20   3      210.26       80.13    167.07 o 
   1  21   3       65.38        0.00    143.24 o 
   2   0   4     3344.53     3419.05     91.51 o 
   4   0   4     8607.21     8716.75    184.82 o 
   6   0   4     1434.99     1679.64    180.64 o 
   1   1   4    29464.12    30137.49    164.42 o 
   3   1   4     1664.55     1742.26     65.44 o 
   5   1   4      446.54      464.23     86.78 o 
   0   2   4    13792.06    14170.60    100.72 o 
   2   2   4    10687.55    11400.17    105.72 o 
   4   2   4     2644.71     2459.45     90.57 o 
   6   2   4      810.27      832.13    121.78 o 
   1   3   4    12540.79    13764.04     98.31 o 
   3   3   4     2726.80     2884.83     77.08 o 
   5   3   4      493.14      526.94    221.97 o 
   0   4   4     7225.08     7661.15     70.51 o 
   2   4   4     4871.72     5245.51     93.07 o 
   4   4   4     6348.56     6600.08    121.60 o 
   6   4   4      787.28      693.95    124.50 o 
   1   5   4     1299.25     1267.68     48.45 o 
   3   5   4      467.78      459.71     55.73 o 
   5   5   4       57.25        0.00     87.87 o 
   0   6   4     5080.45     4914.95     67.92 o 
   2   6   4     3977.01     4040.43     79.23 o 
   4   6   4      417.35      476.89     77.80 o 
   6   6   4      457.52      652.40    131.82 o 
   1   7   4     1621.41     1612.85     55.44 o 
   3   7   4      741.09      748.27     77.00 o 
   5   7   4       93.95      124.84     91.10 o 
   0   8   4     2315.92     2290.17     91.83 o 
   2   8   4     2146.50     2138.09     71.77 o 
   4   8   4      904.41     1047.59    137.29 o 
   6   8   4      429.29      348.24    128.72 o 
   1   9   4      196.92      208.09     48.39 o 
   3   9   4      985.94      988.44     77.17 o 
   5   9   4       57.40      151.30    199.21 o 
   0  10   4     1523.77     1503.70     62.42 o 
   2  10   4     1361.17     1419.98     73.44 o 
   4  10   4      965.40      917.50     93.04 o 
   1  11   4     4187.35     4064.06    130.60 o 
   3  11   4      895.09     1062.57    198.43 o 
   5  11   4      131.48      113.82    106.91 o 
   0  12   4     2358.41     2364.97     79.94 o 
   2  12   4     3390.62     3547.72    103.26 o 
   4  12   4      273.90      158.90     98.07 o 
   1  13   4      765.75      724.31     72.99 o 
   3  13   4      551.61      576.05     90.51 o 
   5  13   4      538.82      602.80    125.21 o 
   0  14   4     1073.68     1133.83     78.23 o 
   2  14   4      656.91      735.62     84.18 o 
   4  14   4     1122.60      979.38    110.56 o 
   1  15   4     1296.42     1349.19     91.92 o 
   3  15   4      320.17      468.34     94.89 o 
   0  16   4      623.23      736.20     87.31 o 
   2  16   4      951.84      989.63    168.50 o 
   4  16   4        3.75        0.00    119.95 o 
   1  17   4      114.16        0.00     89.56 o 
   3  17   4      334.56      407.94    106.09 o 
   0  18   4       68.68      102.12     92.98 o 
   2  18   4       13.68      106.47    102.89 o 
   1  19   4      255.05      347.64    105.72 o 
   3  19   4       39.18        0.00    195.49 o 
   0  20   4       66.80       55.86    116.11 o 
   2  20   4      161.15      277.39    115.64 o 
   1  21   4       38.90      253.87    116.65 o 
   1   1   5    16682.64    17159.65    111.86 o 
   3   1   5     4870.33     5125.60     93.00 o 
   5   1   5      823.27      864.25     89.82 o 
   0   2   5     4649.86     5149.93     58.76 o 
   2   2   5     8031.46     8763.15    126.27 o 
   4   2   5     1743.99     1812.43     86.78 o 
   6   2   5       37.07        6.63    164.78 o 
   1   3   5    14656.27    15424.80    148.35 o 
   3   3   5     4434.26     4703.06    121.56 o 
   5   3   5     1595.83     1507.32    106.25 o 
   0   4   5     5238.39     5346.55     65.70 o 
   2   4   5     5496.78     5293.46    221.50 o 
   4   4   5      957.46      964.06    182.80 o 
   6   4   5       19.32      148.50    170.50 o 
   1   5   5    21085.99    20245.60    137.82 o 
   3   5   5     8573.67     8729.16    287.58 o 
   5   5   5      645.19      574.22     95.65 o 
   0   6   5     6876.93     6908.74     83.86 o 
   2   6   5      649.17      612.67     59.98 o 
   4   6   5     1377.96     1353.10     85.93 o 
   6   6   5       64.21      101.15    234.15 o 
   1   7   5     6476.76     6523.22     92.16 o 
   3   7   5     2270.21     2191.11     83.47 o 
   5   7   5     2620.31     2356.66    177.89 o 
   0   8   5    12430.88    12009.20    374.06 o 
   2   8   5     5346.18     5161.43     99.30 o 
   4   8   5      366.21      359.98     77.99 o 
   6   8   5      181.12       92.07    126.04 o 
   1   9   5     8508.71     7990.96    119.03 o 
   3   9   5     4068.05     4089.15    107.09 o 
   5   9   5       69.62      168.47    100.85 o 
   0  10   5     1196.94     1233.33     60.53 o 
   2  10   5       43.38      132.23     59.11 o 
   4  10   5     1689.55     1665.38     98.45 o 
   1  11   5      809.17      903.21     98.39 o 
   3  11   5     1589.61     1477.16     92.69 o 
   5  11   5      345.07      259.51    112.66 o 
   0  12   5      793.75      786.87     67.72 o 
   2  12   5     1940.62     1951.22    132.77 o 
   4  12   5      213.73      392.57     92.75 o 
   1  13   5      690.29      654.45     86.18 o 
   3  13   5      531.98      584.83     86.91 o 
   5  13   5      126.56      151.85    214.60 o 
   0  14   5      855.16      776.94     85.43 o 
   2  14   5      180.01      360.45    196.75 o 
   4  14   5      231.58      240.26    104.93 o 
   1  15   5      471.00      550.68     82.53 o 
   3  15   5      463.57      480.03    101.95 o 
   0  16   5      889.01      842.38     93.65 o 
   2  16   5       91.80       44.78     92.69 o 
   4  16   5      193.89        0.00    164.69 o 
   1  17   5      361.64      398.32     93.90 o 
   3  17   5       87.21       17.37    144.95 o 
   0  18   5      168.63      208.94    159.22 o 
   2  18   5      497.90      454.74    113.51 o 
   1  19   5      321.04      165.99    120.90 o 
   0  20   5      255.74      428.67    110.79 o 
   2  20   5       12.60       34.67    120.10 o 
   1  21   5       26.87      136.18    117.62 o 
   0   0   6    35991.32    35519.45    219.00 o 
   2   0   6      423.29      340.41     63.94 o 
   4   0   6     1396.23     1463.56    116.31 o 
   6   0   6     1389.55     1780.34    187.83 o 
   1   1   6     7284.35     7342.72    198.07 o 
   3   1   6     1257.75     1234.75     67.00 o 
   5   1   6      754.55      662.25     97.70 o 
   0   2   6     1620.65     1741.74     44.15 o 
   2   2   6    19633.81    20458.26    225.78 o 
   4   2   6     5216.43     5133.26    117.37 o 
   6   2   6      281.08      291.22    120.87 o 
   1   3   6     4938.28     5018.35     74.54 o 
   3   3   6      237.45      364.26    111.61 o 
   5   3   6      285.20      301.82    100.36 o 
   0   4   6    10767.93    11029.02    209.47 o 
   2   4   6     2203.80     2272.12    137.82 o 
   4   4   6      338.32      373.61     87.16 o 
   6   4   6      576.34      784.14    171.37 o 
   1   5   6     2259.52     2461.08    107.82 o 
   3   5   6     1596.58     1370.25     79.99 o 
   5   5   6       52.63       35.79    127.64 o 
   0   6   6     1744.22     1747.09     79.65 o 
   2   6   6     3173.38     3173.97    131.94 o 
   4   6   6     1218.85      913.83     90.45 o 
   6   6   6      379.63      522.83    125.79 o 
   1   7   6      564.70      582.72     50.19 o 
   3   7   6       16.39        3.44     64.43 o 
   5   7   6      423.10      455.09    102.20 o 
   0   8   6     5406.61     5194.26    109.33 o 
   2   8   6     4323.57     4260.07     98.32 o 
   4   8   6      872.75      768.03     92.86 o 
   1   9   6     2018.48     2112.62     73.78 o 
   3   9   6      159.25       42.88     72.68 o 
   5   9   6      346.63      298.06    121.95 o 
   0  10   6     5786.80     5574.24    121.61 o 
   2  10   6      500.03      675.61     71.88 o 
   4  10   6      393.07      293.95    103.49 o 
   1  11   6     1346.46     1248.35     74.48 o 
   3  11   6     1148.86     1303.81    127.78 o 
   5  11   6      107.01      215.36    114.08 o 
   0  12   6      287.10      268.56     65.34 o 
   2  12   6     1668.08     1906.28    148.06 o 
   4  12   6     1084.76      913.20    141.08 o 
   1  13   6     1455.82     1588.97     89.18 o 
   3  13   6       96.85       98.32     85.32 o 
   5  13   6      249.74      161.24    125.92 o 
   0  14   6     4406.03     4583.97    123.78 o 
   2  14   6      234.76      284.78     88.05 o 
   4  14   6       12.68      172.81    104.72 o 
   1  15   6      630.92      612.71     88.17 o 
   3  15   6      534.53      589.48    108.95 o 
   0  16   6      650.23      634.54     94.57 o 
   2  16   6      357.93      456.98    100.83 o 
   4  16   6      257.65      171.10    116.17 o 
   1  17   6      499.51      548.86     99.88 o 
   3  17   6       15.31      159.92    109.61 o 
   0  18   6      199.05      312.68    103.88 o 
   2  18   6       61.54       91.79    145.36 o 
   1  19   6       95.54      293.04    106.46 o 
   0  20   6       29.79        0.00    115.36 o 
   1   1   7     6029.71     6029.80     83.73 o 
   3   1   7     5763.41     5376.10    106.38 o 
   5   1   7      941.33      903.63    105.11 o 
   0   2   7     1542.95     1535.25     47.87 o 
   2   2   7     3263.62     3216.69     86.50 o 
   4   2   7      142.61       85.63    153.46 o 
   6   2   7        8.65       83.30    212.34 o 
   1   3   7     8257.23     8357.89     98.96 o 
   3   3   7     1732.01     1669.39     79.19 o 
   5   3   7      937.28      955.59    104.24 o 
   0   4   7      802.54      854.67     44.99 o 
   2   4   7     2227.04     2287.16    135.22 o 
   4   4   7     1265.37     1281.18     91.46 o 
   6   4   7       38.95      119.15    124.29 o 
   1   5   7     2850.44     2937.29     82.59 o 
   3   5   7     6165.41     6675.53    150.76 o 
   5   5   7     1796.28     1862.46    138.33 o 
   0   6   7     4673.28     4652.03     81.33 o 
   2   6   7     1792.63     1779.58    120.61 o 
   4   6   7      181.23      190.80    101.38 o 
   1   7   7     9392.96     9211.64    148.16 o 
   3   7   7     1320.62     1125.38    124.77 o 
   5   7   7      460.74      459.52    106.74 o 
   0   8   7     2003.14     2017.52    144.63 o 
   2   8   7     1503.30     1536.48     74.74 o 
   4   8   7      922.25      946.47     96.89 o 
   1   9   7        5.68        0.93     53.74 o 
   3   9   7     1214.31     1238.41    161.55 o 
   5   9   7     1072.30     1362.54    260.35 o 
   0  10   7     4760.59     4672.02     99.07 o 
   2  10   7     1752.56     1675.73     85.85 o 
   4  10   7      158.10      140.55    130.16 o 
   1  11   7     2346.21     2303.21     89.08 o 
   3  11   7     1849.07     1849.95    178.81 o 
   5  11   7      173.48      102.86    114.92 o 
   0  12   7       21.87       58.70     66.68 o 
   2  12   7      811.55      721.42     85.06 o 
   4  12   7      268.86      293.21    101.64 o 
   1  13   7      135.85      213.00     75.79 o 
   3  13   7      729.28      643.41    101.37 o 
   0  14   7      281.67      412.54    227.63 o 
   2  14   7      153.27      207.16     87.12 o 
   4  14   7      148.28      332.76    110.43 o 
   1  15   7      158.67      228.84     83.08 o 
   3  15   7      285.41      343.71    107.57 o 
   0  16   7      590.88      546.12     97.56 o 
   2  16   7      223.31      473.17    102.71 o 
   1  17   7      626.94      609.93    106.46 o 
   3  17   7      118.37      245.69    115.98 o 
   0  18   7       54.90       17.58     99.85 o 
   2  18   7      166.54        0.00    114.57 o 
   1  19   7       26.35      170.45    110.40 o 
   0  20   7      246.53      382.15    120.98 o 
   0   0   8    26316.23    25618.18    225.37 o 
   2   0   8     7392.68     7228.34    154.23 o 
   4   0   8     2073.93     2189.75    134.64 o 
   6   0   8      226.76       63.40    190.65 o 
   1   1   8     8242.20     8260.90    103.32 o 
   3   1   8     1027.45      904.91     72.13 o 
   5   1   8      404.48      234.79    103.49 o 
   0   2   8     3291.99     3297.57     67.78 o 
   2   2   8      789.83      752.60     60.96 o 
   4   2   8     1809.30     1714.26     96.76 o 
   6   2   8      309.49      277.77    132.48 o 
   1   3   8     2907.93     3069.77     73.36 o 
   3   3   8       98.71      215.32     64.88 o 
   5   3   8      136.38       84.15    100.92 o 
   0   4   8     9659.63    10083.95    263.59 o 
   2   4   8    12407.36    11950.00    141.31 o 
   4   4   8      791.84      814.42     87.11 o 
   1   5   8      153.60      120.45     51.35 o 
   3   5   8     1057.52      915.73    170.30 o 
   5   5   8       72.56        0.00    145.41 o 
   0   6   8     7669.87     7856.98    107.79 o 
   2   6   8     1673.97     1756.60     80.99 o 
   4   6   8     1808.64     1687.79    111.15 o 
   1   7   8     1431.47     1423.41     69.67 o 
   3   7   8      468.82      598.61     75.46 o 
   5   7   8       72.50        1.24    106.97 o 
   0   8   8     3070.18     2982.80     82.75 o 
   2   8   8     1474.11     1472.78     80.13 o 
   4   8   8      793.04      947.89     95.34 o 
   1   9   8     2615.19     2738.88    104.10 o 
   3   9   8      176.72      122.96     78.33 o 
   5   9   8      158.66      231.38    111.09 o 
   0  10   8     1357.47     1419.20     77.93 o 
   2  10   8     3908.66     3661.93    112.05 o 
   4  10   8      225.91      141.89     98.22 o 
   1  11   8       21.60        0.15     72.18 o 
   3  11   8      383.83      349.46     88.65 o 
   5  11   8      289.14      196.14    118.45 o 
   0  12   8     1737.46     1940.12    123.16 o 
   2  12   8      300.63      404.26    102.98 o 
   4  12   8      295.89      404.53    107.35 o 
   1  13   8     2004.72     2076.08    101.81 o 
   3  13   8       67.67        0.00     99.01 o 
   0  14   8     1298.63     1169.13     94.97 o 
   2  14   8     1210.49     1416.86    104.54 o 
   4  14   8      142.79      264.60    114.44 o 
   1  15   8       65.35      126.34    128.92 o 
   3  15   8      301.83      249.48    152.80 o 
   0  16   8      474.42      668.05    107.85 o 
   2  16   8       49.31       61.49    103.26 o 
   1  17   8      658.35      778.14    133.81 o 
   3  17   8      196.69       91.92    239.23 o 
   0  18   8      183.12      244.73    108.92 o 
   2  18   8      121.23        0.00    119.82 o 
   1  19   8       73.75       92.56    116.62 o 
   0  20   8       10.19       74.42    117.10 o 
   1   1   9     2584.79     2502.26     70.53 o 
   3   1   9     1560.69     1587.26     86.53 o 
   5   1   9     1364.01     1326.76    158.97 o 
   0   2   9      355.60      352.98     46.32 o 
   2   2   9      856.23      848.17     64.88 o 
   4   2   9        7.10        0.00     83.81 o 
   1   3   9     2818.77     2810.30     76.86 o 
   3   3   9     6976.18     6859.45    129.73 o 
   5   3   9      525.31      697.09    172.56 o 
   0   4   9     4621.75     4746.21     87.98 o 
   2   4   9       75.09       88.91     77.94 o 
   4   4   9       39.28        2.62    120.76 o 
   1   5   9     4607.80     4480.63     98.83 o 
   3   5   9      725.23      733.29    100.70 o 
   5   5   9      805.84      817.50    119.09 o 
   0   6   9     5840.01     5871.18    102.18 o 
   2   6   9     1902.35     1944.11     86.90 o 
   4   6   9      129.18        0.00     90.58 o 
   1   7   9     3000.69     3238.16    230.91 o 
   3   7   9     2424.67     2609.35    101.83 o 
   5   7   9      486.91      571.91    116.30 o 
   0   8   9     3029.36     2902.91     86.95 o 
   2   8   9      521.36      489.75     74.95 o 
   4   8   9      393.19      844.04    256.42 o 
   1   9   9      314.65      392.14     66.29 o 
   3   9   9      126.82      246.74    103.23 o 
   5   9   9      443.27      493.27    118.75 o 
   0  10   9      246.85      230.23     67.41 o 
   2  10   9     1052.23      973.05     88.19 o 
   4  10   9      279.85      121.53    229.79 o 
   1  11   9      794.81      755.38     80.12 o 
   3  11   9     1202.67     1186.31    101.40 o 
   0  12   9      473.33      378.68     80.86 o 
   2  12   9      244.59      311.15     87.18 o 
   4  12   9      317.92      395.06    108.75 o 
   1  13   9      689.92      680.55    109.35 o 
   3  13   9      220.65      332.33     99.63 o 
   0  14   9      272.25      432.23     81.57 o 
   2  14   9      169.94      381.88     97.33 o 
   4  14   9      156.52        0.00    173.15 o 
   1  15   9      158.21      325.47    183.72 o 
   3  15   9       44.16      131.60    111.62 o 
   0  16   9       29.31       21.52     93.81 o 
   2  16   9      321.84      439.92    199.16 o 
   1  17   9       35.27        0.00    107.20 o 
   0  18   9      131.02      281.29    109.09 o 
   2  18   9       58.72      317.36    119.55 o 
   1  19   9       29.86      136.70    118.65 o 
   0   0  10     4452.50     4800.97    127.30 o 
   2   0  10     7276.44     7138.20    175.24 o 
   4   0  10     1979.82     1968.61    153.31 o 
   1   1  10     1356.21     1284.67     67.02 o 
   3   1  10      190.79       92.14     71.34 o 
   5   1  10       75.79      149.53    114.51 o 
   0   2  10    12972.23    12309.38    147.98 o 
   2   2  10     4671.95     4463.55    106.76 o 
   4   2  10      242.13       94.89     89.54 o 
   1   3  10      879.37      821.45     63.30 o 
   3   3  10     1578.54     1456.68     90.79 o 
   5   3  10      177.83       56.79    146.23 o 
   0   4  10     1129.81     1087.62     63.78 o 
   2   4  10     2481.40     2612.27    175.80 o 
   4   4  10     1003.74     1032.01     99.09 o 
   1   5  10      635.63      580.37     65.24 o 
   3   5  10      224.35      251.44    132.55 o 
   5   5  10       77.66      173.73    110.58 o 
   0   6  10     2442.59     2341.20     80.40 o 
   2   6  10     1317.43     1329.14    108.02 o 
   4   6  10     1317.94     1369.35    107.28 o 
   1   7  10       74.46       72.68     63.79 o 
   3   7  10      248.64      188.39     95.13 o 
   5   7  10       42.66       22.37    115.43 o 
   0   8  10     2904.95     3112.83     92.97 o 
   2   8  10     1756.31     1862.26     93.31 o 
   4   8  10      329.89      210.60    102.63 o 
   1   9  10      203.64      108.68    100.72 o 
   3   9  10      558.40      540.03    190.41 o 
   0  10  10      494.86      458.22     74.11 o 
   2  10  10     1178.90     1164.26     96.02 o 
   4  10  10      711.28      788.30    111.00 o 
   1  11  10      859.15      877.19    100.16 o 
   3  11  10       24.10        8.67     94.06 o 
   0  12  10     1185.41     1435.46    224.03 o 
   2  12  10      584.90      664.16     98.07 o 
   4  12  10      239.04      140.84    113.76 o 
   1  13  10      395.91      436.95     93.68 o 
   3  13  10      585.88      454.80    114.21 o 
   0  14  10      163.88       20.03     92.97 o 
   2  14  10       85.53      148.29    155.67 o 
   1  15  10      922.59      875.57    110.63 o 
   3  15  10       23.86      122.04    117.19 o 
   0  16  10      335.39      263.50    105.73 o 
   2  16  10      175.88        5.52    117.83 o 
   1  17  10       19.70       24.70    112.84 o 
   0  18  10       48.17        7.83    113.91 o 
   1   1  11     2644.47     2496.19     85.96 o 
   3   1  11     1146.02     1071.79     86.19 o 
   5   1  11      222.65      262.26    115.27 o 
   0   2  11      574.94      553.04    111.49 o 
   2   2  11      195.91      159.95     72.66 o 
   4   2  11       69.52        0.00    230.30 o 
   1   3  11      232.86      214.05     61.26 o 
   3   3  11     2041.68     1966.50    255.42 o 
   5   3  11      285.16      351.46    118.20 o 
   0   4  11      918.34      909.88     65.60 o 
   2   4  11      258.37      308.89     73.19 o 
   4   4  11      262.76      209.93     97.95 o 
   1   5  11     6263.27     5787.03    120.39 o 
   3   5  11     1205.26     1112.42     95.17 o 
   5   5  11      153.77       46.65    123.12 o 
   0   6  11     1138.54     1154.03     74.53 o 
   2   6  11      433.51      440.01    127.54 o 
   4   6  11      724.80      454.09    212.17 o 
   1   7  11      203.78      248.58     72.57 o 
   3   7  11      744.08      716.18     95.60 o 
   0   8  11     5248.26     5028.59    117.43 o 
   2   8  11      178.41      158.29     83.05 o 
   4   8  11      113.96      144.47    103.20 o 
   1   9  11     3632.24     3297.09    113.37 o 
   3   9  11      614.48      799.44    102.99 o 
   0  10  11      819.74      870.37    129.17 o 
   2  10  11       90.86       18.67     87.67 o 
   4  10  11      409.37      199.47    224.25 o 
   1  11  11       59.29       75.55     80.39 o 
   3  11  11       62.47        0.00    103.19 o 
   0  12  11      578.06      607.25     84.54 o 
   2  12  11      224.11      181.43    138.04 o 
   1  13  11      252.90      343.22     92.44 o 
   3  13  11       81.98       18.65    148.18 o 
   0  14  11      117.33       66.42    122.46 o 
   2  14  11       90.30      185.21    102.97 o 
   1  15  11       75.34        0.00    105.95 o 
   0  16  11       48.84      194.39    105.75 o 
   2  16  11       42.72       43.46    117.99 o 
   1  17  11       52.00       42.36    117.91 o 
   0  18  11      352.51      436.94    125.34 o 
   0   0  12     9010.00     8728.67    185.06 o 
   2   0  12      917.22      940.42    119.86 o 
   4   0  12     1062.74      679.22    154.52 o 
   1   1  12     2072.93     1985.22    107.43 o 
   3   1  12      301.87      325.37     86.42 o 
   5   1  12       24.68        0.00    119.30 o 
   0   2  12      458.28      450.01    111.93 o 
   2   2  12     2506.51     2837.36    105.38 o 
   4   2  12      888.91      907.38    109.69 o 
   1   3  12      519.63      322.14     71.27 o 
   3   3  12      197.91      146.75     88.16 o 
   0   4  12     2088.16     1953.39     86.71 o 
   2   4  12     1191.46     1106.63     93.70 o 
   4   4  12     1044.91     1068.39    114.30 o 
   1   5  12      190.64      158.25     70.09 o 
   3   5  12      349.69      366.74     89.70 o 
   0   6  12      398.70      421.98     72.23 o 
   2   6  12     1665.84     1652.61    121.44 o 
   4   6  12      493.49      578.27    110.30 o 
   1   7  12      189.75      144.95     77.51 o 
   3   7  12       32.87        0.00     94.03 o 
   0   8  12      557.66      482.00     79.82 o 
   2   8  12      212.47      228.12     85.81 o 
   4   8  12      316.85      515.92    201.03 o 
   1   9  12     1617.16     1631.35     98.76 o 
   3   9  12       62.21       88.33     99.26 o 
   0  10  12      904.70     1003.90     87.81 o 
   2  10  12      170.19      252.19     93.24 o 
   4  10  12      207.91      380.56    114.41 o 
   1  11  12      610.90      681.84     96.93 o 
   3  11  12      224.36       83.23    182.26 o 
   0  12  12       42.29        0.00    120.71 o 
   2  12  12     1008.10      872.24    114.12 o 
   1  13  12      301.95      308.48    149.95 o 
   3  13  12       52.57      216.99    115.25 o 
   0  14  12      880.53      946.37    114.42 o 
   2  14  12        3.03        0.00    111.00 o 
   1  15  12      222.27      235.84    110.14 o 
   0  16  12       36.26      271.03    107.20 o 
   1  17  12       42.80        0.00    177.96 o 
   1   1  13      546.59      506.61     78.09 o 
   3   1  13      685.39      523.51     99.55 o 
   0   2  13      362.05      345.06     83.22 o 
   2   2  13      200.76      105.83     82.90 o 
   4   2  13       52.82       87.14    181.73 o 
   1   3  13     2788.62     2469.95    136.75 o 
   3   3  13      608.86      504.19    170.40 o 
   0   4  13      968.93      931.30     79.26 o 
   2   4  13      981.08     1030.62     99.53 o 
   4   4  13       81.19       33.64    185.40 o 
   1   5  13      661.08      860.80    188.32 o 
   3   5  13      330.26      323.49    100.34 o 
   0   6  13     1245.19     1324.83    196.51 o 
   2   6  13      452.66      516.45    214.33 o 
   4   6  13      186.32      188.35    110.97 o 
   1   7  13     2701.45     2825.15    109.16 o 
   3   7  13      281.53      348.01    220.00 o 
   0   8  13       67.33        0.00    100.97 o 
   2   8  13      259.58      408.99    198.31 o 
   4   8  13      251.70       77.81    120.32 o 
   1   9  13      645.20      696.24     96.63 o 
   3   9  13      610.15      697.69    127.61 o 
   0  10  13      130.18      140.76     81.30 o 
   2  10  13      128.23       10.96    101.33 o 
   1  11  13      403.75      441.65     98.96 o 
   3  11  13      141.61      247.49    116.41 o 
   0  12  13       10.14      165.72    136.87 o 
   2  12  13      160.41      218.68    277.83 o 
   1  13  13       68.57        0.00    224.64 o 
   0  14  13       44.14      101.13    101.37 o 
   2  14  13       30.69        0.00    123.36 o 
   1  15  13       41.83        0.00    114.42 o 
   0  16  13       52.60      138.99    116.56 o 
   0   0  14     1141.48     1225.31    125.69 o 
   2   0  14     1572.32     1615.56    147.77 o 
   4   0  14      142.58        0.00    161.33 o 
   1   1  14      766.49      755.21     84.59 o 
   3   1  14      110.64      147.80     97.19 o 
   0   2  14     1062.16     1016.02     87.65 o 
   2   2  14      736.32      763.99     99.00 o 
   4   2  14      317.66      298.14    120.23 o 
   1   3  14      480.33      499.48     84.29 o 
   3   3  14      395.70      162.70    107.64 o 
   0   4  14     1283.46     1226.76     92.42 o 
   2   4  14     1311.98     1233.22    105.48 o 
   4   4  14       91.00       80.81    118.43 o 
   1   5  14      170.59      203.67     86.53 o 
   3   5  14      106.48       71.21    106.92 o 
   0   6  14      735.78      669.34    123.99 o 
   2   6  14      214.33      264.62     94.55 o 
   1   7  14       32.55       44.51     91.29 o 
   3   7  14      135.89       31.26    145.85 o 
   0   8  14      541.38      295.30    110.74 o 
   2   8  14       89.74       50.15     99.54 o 
   1   9  14      211.72      394.48     96.27 o 
   3   9  14       96.51       64.15    138.67 o 
   0  10  14       86.85       62.57     92.28 o 
   2  10  14      435.42      601.18    149.57 o 
   1  11  14       56.92       22.61    101.73 o 
   0  12  14        8.19       95.75     97.27 o 
   2  12  14       20.65       37.04    140.72 o 
   1  13  14      326.06      533.38    110.53 o 
   0  14  14      295.60      318.53    114.27 o 
   1   1  15      672.20      652.54    104.56 o 
   3   1  15      383.57      447.05    235.39 o 
   0   2  15        5.90        0.00     80.49 o 
   2   2  15      162.89       97.62    107.00 o 
   1   3  15      502.09      565.86     95.24 o 
   3   3  15      692.07      675.66    117.45 o 
   0   4  15      382.22      276.56     85.53 o 
   2   4  15       65.90        0.00    101.29 o 
   1   5  15      354.69      535.20     90.24 o 
   3   5  15      282.77      100.14    135.39 o 
   0   6  15      243.72      159.47     89.95 o 
   2   6  15      395.89      161.27    110.00 o 
   1   7  15      573.57      534.66    105.00 o 
   3   7  15      389.37      418.35    204.63 o 
   0   8  15      949.34      875.24    101.06 o 
   2   8  15       97.86      331.73    124.26 o 
   1   9  15      394.19      335.90    354.46 o 
   0  10  15      211.42      264.56    104.16 o 
   2  10  15       72.44      120.05    152.05 o 
   1  11  15      250.18      196.97    112.10 o 
   0  12  15      137.47       92.48    107.66 o 
   1  13  15       69.90      111.51    113.87 o 
   0  14  15       66.48       89.66    114.21 o 
   0   0  16       12.66        0.00    124.57 o 
   2   0  16      455.65      453.27    155.98 o 
   1   1  16      379.96      319.95    121.87 o 
   3   1  16       38.38       50.36    110.77 o 
   0   2  16      743.05      708.24     95.99 o 
   2   2  16      273.69      211.22    142.93 o 
   1   3  16      126.43      224.61     95.78 o 
   3   3  16       34.01        0.00    193.96 o 
   0   4  16      107.89       87.58     94.01 o 
   2   4  16      242.19      233.28    111.01 o 
   1   5  16      153.00      286.80     95.62 o 
   3   5  16       10.44        0.00    180.32 o 
   0   6  16      612.30      502.97    102.18 o 
   2   6  16       21.90        0.00    110.87 o 
   1   7  16      295.93      112.49    109.26 o 
   0   8  16      231.98      474.45     99.29 o 
   2   8  16       80.33       32.60    145.36 o 
   1   9  16       29.68        0.00    138.41 o 
   0  10  16        4.75        0.00    105.91 o 
   2  10  16      262.52      291.57    124.67 o 
   1  11  16       72.92        0.00    118.34 o 
   0  12  16      279.57      337.61    203.66 o 
   1   1  17      388.77      317.19    107.14 o 
   0   2  17      200.62      182.36     98.46 o 
   2   2  17       14.68       14.75    111.34 o 
   1   3  17       99.32      213.83    103.41 o 
   0   4  17      351.61      533.08    100.54 o 
   2   4  17      186.77      137.86    115.10 o 
   1   5  17      689.97      747.98    115.58 o 
   0   6  17      694.67      776.91    111.25 o 
   2   6  17        7.34        0.00    116.51 o 
   1   7  17       18.79      159.55    200.21 o 
   0   8  17      708.90      652.85    117.91 o 
   1   9  17      158.04      311.14    242.02 o 
   0  10  17       31.98        0.00    225.49 o 
   0   0  18      362.94      414.76    156.03 o 
   2   0  18       17.94        0.00    175.72 o 
   1   1  18      178.15       59.10    112.72 o 
   0   2  18      192.72      252.65    183.04 o 
   2   2  18      436.82      463.34    127.47 o 
   1   3  18       25.99      151.59    113.64 o 
   0   4  18       74.40      110.46    108.33 o 
   1   5  18       85.27       51.02    113.92 o 
   0   6  18      159.93      229.30    112.46 o 
   1   7  18        8.39        5.36    114.80 o 
   0   8  18      256.17      340.95    117.85 o 
   1   1  19      125.69      456.52    266.75 o 
   0   2  19       18.88       60.50    273.46 o 
   1   3  19       64.11       98.67    192.50 o 
   0   4  19       45.01       94.99    119.25 o 
   0   6  19       73.02      164.73    120.33 o 
                                                 
